# Supplementary material for: Mass spectrometric profiling of DNA adducts in the human stomach associated with damage from environmental factors
Source: Genes Environ. 2021 Apr 9;43:12. doi: 10.1186/s41021-021-00186-2 (PMC8034090; doi:10.1186/s41021-021-00186-2)
Supplement: Supplementary file 2 — Additional file 2 Supplementary Table S1: Mass transitions of DNA adducts. Seven mass transitions that assume a neutral loss of 116 units of deoxyribose in DNA adducts of deoxyribonucleosides were monitored by mass spectrometry. Supplementary Table S2: Estimated molar ratios of DNA adducts in samples. As described in the Materials and Methods, the molar ratios of DNA adducts and three pairs of peak boundaries, namely, broad, best retention time (Best) and background (BG), were listed for each DNA adduct. A total of 341 samples were classified as GC (Case No. 1–59) and non-GC (Case No. 60–66). Samples from GC were also categorized as tumor or nontumor and are indicated in the Group Status column. Supplementary Table S3: Numbers of sampling sites. The number of samples per individual and its frequency are listed in the table of the nontumor portions of 59 GC cases. This is used to draw the histogram in Fig. 1b. Supplementary Table S4: Representative molar ratio of DNA adducts in individuals. Representative values of the molar ratio of DNA adducts in 59 cases of nontumor GC, 14 cases of tumor GC and 7 cases of non-GC were calculated. In addition to basic characteristics (age, sex, BMI, smoking, and alcohol), groups for comparison are indicated in Fig. 4 (Group Status) and Fig. 5 (Smoking Group, Alcohol Group and Smoking/Alcohol Group). To reduce redundancy, individual information for tumor samples was omitted, and the corresponding case number was indicated. Supplementary Table S5: Interindividual variance of DNA adducts. For the molar ratio of DNA adducts in 306 samples of nontumor gastric mucosae in 59 gastric cancer cases, the Kruskal-Wallis test was performed to compare individuals. Asymptotic significance calculated by SPSS software is displayed. The p-values less than 0.05 are marked in yellow. Supplementary Table S6: Normality test of the distribution of DNA adducts among individuals. The Shapiro-Wilk test was performed to determine the distribution of the repre [file 41021_2021_186_MOESM2_ESM.xlsx]

## Sheet: TableS1
Supplementary Table S1: Mass transitions of DNA adducts
	Precursor mass	Product mass
C5-methyl-dC	242.114	126.067
dI	253.094	137.046
C8-oxo-dG	284.099	168.052
etheno-dA	276.11	160.062
N6-hydroxymethyl-dA	282.12	166.073
N6-methyl-dA	266.125	150.078
C5-hydroxymethyl-dC	258.044	142

## Sheet: TableS2
Supplementary Table S2: Estimated molar ratios of DNA adducts in samples
Case No.	Branch No.	Group Status	C5-methyl-dC	dI	C5-hydoxymethyl-dC	N6-methyl-dA	Etheno-dA	N6-hydroxymethyl-dA	C8-oxo-dG	C5-methyl-dC	C5-methyl-dC	C5-methyl-dC	C5-methyl-dC	C5-methyl-dC	C5-methyl-dC	dI	dI	dI	dI	dI	dI	C5-hydoxymethyl-dC	C5-hydoxymethyl-dC	C5-hydoxymethyl-dC	C5-hydoxymethyl-dC	C5-hydoxymethyl-dC	C5-hydoxymethyl-dC	N6-methyl-dA	N6-methyl-dA	N6-methyl-dA	N6-methyl-dA	N6-methyl-dA	N6-methyl-dA	Etheno-dA	Etheno-dA	Etheno-dA	Etheno-dA	Etheno-dA	Etheno-dA	N6-hydroxymethyl-dA	N6-hydroxymethyl-dA	N6-hydroxymethyl-dA	N6-hydroxymethyl-dA	N6-hydroxymethyl-dA	N6-hydroxymethyl-dA	C8-oxo-dG	C8-oxo-dG	C8-oxo-dG	C8-oxo-dG
			Molar ratio	Molar ratio	Molar ratio	Molar ratio	Molar ratio	Molar ratio	Molar ratio	Broad Start	Broad End	Best Start	Best End	BG Start	BG End	Broad Start	Broad End	Best Start	Best End	BG Start	BG End	Broad Start	Broad End	Best Start	Best End	BG Start	BG End	Broad Start	Broad End	Best Start	Best End	BG Start	BG End	Broad Start	Broad End	Best Start	Best End	BG Start	BG End	Broad Start	Broad End	Best Start	Best End	BG Start	BG End	Broad Start	Broad End	Best Start	Best End
1	N01	GC_Nontumor	0.0050325	0.000687339	0.000259129		4.37867e-07		4.9421e-06	3.36	5.19	3.84	4.24	5.04	5.44	7.7	8.6	8.01	8.41	6.81	7.21	2.55	3.5	2.74	3.04	3.89	4.19	13.2	13.9	13.08	13.34	14.21	14.47	10.9	11.55	11	11.26	12.13	12.39	12.3	12.8	12.43	12.69	13.56	13.82	9.77	10.3	9.89	10.19
1	N02	GC_Nontumor	0.00523812	0.00068514	0.000255368			6.78203e-06	7.12185e-06	3.36	5.19	3.87	4.27	5.07	5.47	7.7	8.6	8.04	8.44	6.84	7.24	2.55	3.5	2.74	3.04	3.89	4.19	13.2	13.9	13.73	13.99	14.86	15.12	10.9	11.55	11.12	11.38	12.25	12.51	12.3	12.8	12.49	12.75	13.62	13.88	9.77	10.3	9.89	10.19
1	N03	GC_Nontumor	0.00502967	0.000634806	0.000203416	2.87919e-07			1.48919e-05	3.36	5.19	3.84	4.24	5.04	5.44	7.7	8.6	8.01	8.41	6.81	7.21	2.55	3.5	2.74	3.04	3.89	4.19	13.2	13.9	13.67	13.93	14.8	15.06	10.9	11.55	11.09	11.35	12.22	12.48	12.3	12.8	12.43	12.69	13.56	13.82	9.77	10.3	9.89	10.19
1	N04	GC_Nontumor	0.00559402	0.00058605	0.000210185				1.34368e-05	3.36	5.19	3.84	4.24	5.04	5.44	7.7	8.6	8.01	8.41	6.81	7.21	2.55	3.5	2.74	3.04	3.89	4.19	13.2	13.9	13.51	13.77	14.64	14.9	10.9	11.55	11.11	11.37	12.24	12.5	12.3	12.8	12.43	12.69	13.56	13.82	9.77	10.3	9.86	10.16
1	N05	GC_Nontumor	0.00548031	0.000594083	0.000288336	1.69007e-07			1.37626e-05	3.36	5.19	3.75	4.15	4.95	5.35	7.7	8.6	7.91	8.31	6.71	7.11	2.55	3.5	2.68	2.98	3.83	4.13	13.2	13.9	13.23	13.49	14.36	14.62	10.9	11.55	11	11.26	12.13	12.39	12.3	12.8	12.27	12.53	13.4	13.66	9.77	10.3	9.83	10.13
1	N06	GC_Nontumor	0.00556503	0.000590149	0.000243048				1.04201e-05	3.36	5.19	3.84	4.24	5.04	5.44	7.7	8.6	8.04	8.44	6.84	7.24	2.55	3.5	2.74	3.04	3.89	4.19	13.2	13.9	13.67	13.93	14.8	15.06	10.9	11.55	10.78	11.04	11.91	12.17	12.3	12.8	12.4	12.66	13.53	13.79	9.77	10.3	9.92	10.22
1	N09	GC_Nontumor	0.00545969	0.000601696	0.00024532				1.45808e-05	3.36	5.19	3.81	4.21	5.01	5.41	7.7	8.6	8.01	8.41	6.81	7.21	2.55	3.5	2.74	3.04	3.89	4.19	13.2	13.9	13.55	13.81	14.68	14.94	10.9	11.55	11.25	11.51	12.38	12.64	12.3	12.8	12.36	12.62	13.49	13.75	9.77	10.3	9.89	10.19
1	N10	GC_Nontumor	0.00549748	0.000576533	0.000195332	2.08059e-07			1.06438e-05	3.36	5.19	3.84	4.24	5.04	5.44	7.7	8.6	7.97	8.37	6.77	7.17	2.55	3.5	2.74	3.04	3.89	4.19	13.2	13.9	13.58	13.84	14.71	14.97	10.9	11.55	11.09	11.35	12.22	12.48	12.3	12.8	12.43	12.69	13.56	13.82	9.77	10.3	9.92	10.22
1	T01	GC_Tumor	0.00258603	0.00184529	5.63468e-05					3.36	5.19	3.84	4.24	5.04	5.44	7.7	8.6	8.01	8.41	6.81	7.21	2.55	3.5	2.74	3.04	3.89	4.19	13.2	13.9	13.08	13.34	14.21	14.47	10.9	11.55	11.11	11.37	12.24	12.5	12.3	12.8	12.33	12.59	13.46	13.72	9.77	10.3	9.89	10.19
2	N01	GC_Nontumor	0.00580006	1.0479e-06	0.000401138	1.99101e-07			7.32866e-06	3.36	5.19	3.84	4.24	5.04	5.44	7.7	8.6	8.04	8.44	6.84	7.24	2.55	3.5	2.74	3.04	3.89	4.19	13.2	13.9	13.61	13.87	14.74	15	10.9	11.55	11.15	11.41	12.28	12.54	12.3	12.8	12.52	12.78	13.65	13.91	9.77	10.3	9.95	10.25
2	N02	GC_Nontumor	0.00610511	7.8664e-07	0.000221995	2.07539e-07			6.20854e-06	3.36	5.19	3.87	4.27	5.07	5.47	7.7	8.6	8.04	8.44	6.84	7.24	2.55	3.5	2.77	3.07	3.92	4.22	13.2	13.9	13.55	13.81	14.68	14.94	10.9	11.55	11.12	11.38	12.25	12.51	12.3	12.8	12.33	12.59	13.46	13.72	9.77	10.3	9.92	10.22
2	N03	GC_Nontumor	0.00576974		0.00039181	2.26224e-07			1.34949e-05	3.36	5.19	3.84	4.24	5.04	5.44	7.7	8.6	8.01	8.41	6.81	7.21	2.55	3.5	2.74	3.04	3.89	4.19	13.2	13.9	13.73	13.99	14.86	15.12	10.9	11.55	11.11	11.37	12.24	12.5	12.3	12.8	12.18	12.44	13.31	13.57	9.77	10.3	9.95	10.25
2	N04	GC_Nontumor	0.00593301	1.15194e-06	0.000264511		1.1465e-06		9.71945e-06	3.36	5.19	3.87	4.27	5.07	5.47	7.7	8.6	8.07	8.47	6.87	7.27	2.55	3.5	2.74	3.04	3.89	4.19	13.2	13.9	13.48	13.74	14.61	14.87	10.9	11.55	11.18	11.44	12.31	12.57	12.3	12.8	12.18	12.44	13.31	13.57	9.77	10.3	9.95	10.25
2	N05	GC_Nontumor	0.00555146		0.000267543				9.39528e-06	3.36	5.19	3.84	4.24	5.04	5.44	7.7	8.6	8.04	8.44	6.84	7.24	2.55	3.5	2.74	3.04	3.89	4.19	13.2	13.9	13.36	13.62	14.49	14.75	10.9	11.55	11.28	11.54	12.41	12.67	12.3	12.8	12.21	12.47	13.34	13.6	9.77	10.3	9.95	10.25
2	N06	GC_Nontumor	0.00555349		0.00015171				5.79106e-06	3.36	5.19	3.84	4.24	5.04	5.44	7.7	8.6	7.94	8.34	6.74	7.14	2.55	3.5	2.74	3.04	3.89	4.19	13.2	13.9	13.36	13.62	14.49	14.75	10.9	11.55	11.11	11.37	12.24	12.5	12.3	12.8	12.43	12.69	13.56	13.82	9.77	10.3	9.92	10.22
2	N07	GC_Nontumor	0.00577608	9.51886e-06	0.000238955				1.09984e-05	3.36	5.19	3.87	4.27	5.07	5.47	7.7	8.6	8.04	8.44	6.84	7.24	2.55	3.5	2.77	3.07	3.92	4.22	13.2	13.9	13.08	13.34	14.21	14.47	10.9	11.55	11.11	11.37	12.24	12.5	12.3	12.8	12.3	12.56	13.43	13.69	9.77	10.3	9.92	10.22
2	N08	GC_Nontumor	0.00589171	0.000154914	0.000250691				1.24221e-05	3.36	5.19	3.87	4.27	5.07	5.47	7.7	8.6	8.07	8.47	6.87	7.27	2.55	3.5	2.77	3.07	3.92	4.22	13.2	13.9	13.58	13.84	14.71	14.97	10.9	11.55	11.11	11.37	12.24	12.5	12.3	12.8	12.24	12.5	13.37	13.63	9.77	10.3	9.92	10.22
2	N09	GC_Nontumor	0.00591095	7.41584e-07	0.000233813	2.96407e-07				3.36	5.19	3.84	4.24	5.04	5.44	7.7	8.6	8.04	8.44	6.84	7.24	2.55	3.5	2.74	3.04	3.89	4.19	13.2	13.9	13.64	13.9	14.77	15.03	10.9	11.55	11.11	11.37	12.24	12.5	12.3	12.8	12.49	12.75	13.62	13.88	9.77	10.3	9.92	10.22
2	N10	GC_Nontumor	0.00591922	1.1533e-06	0.000274093	4.43737e-07			1.25493e-05	3.36	5.19	3.84	4.24	5.04	5.44	7.7	8.6	7.63	8.03	6.43	6.83	2.55	3.5	2.74	3.04	3.89	4.19	13.2	13.9	13.45	13.71	14.58	14.84	10.9	11.55	11.12	11.38	12.25	12.51	12.3	12.8	12.43	12.69	13.56	13.82	9.77	10.3	9.95	10.25
2	T01	GC_Tumor	0.00575881		8.83725e-05				6.98472e-06	3.36	5.19	3.87	4.27	5.07	5.47	7.7	8.6	7.57	7.97	6.37	6.77	2.55	3.5	2.74	3.04	3.89	4.19	13.2	13.9	13.39	13.65	14.52	14.78	10.9	11.55	11.11	11.37	12.24	12.5	12.3	12.8	12.55	12.81	13.68	13.94	9.77	10.3	9.92	10.22
3	N01	GC_Nontumor	0.006019	5.83612e-07	0.000423107				7.27824e-06	3.36	5.19	3.81	4.21	5.01	5.41	7.7	8.6	7.94	8.34	6.74	7.14	2.55	3.5	2.77	3.07	3.92	4.22	13.2	13.9	13.61	13.87	14.74	15	10.9	11.55	11	11.26	12.13	12.39	12.3	12.8	12.64	12.9	13.77	14.03	9.77	10.3	9.86	10.16
3	N03	GC_Nontumor	0.00650461		0.000198161	2.05217e-06			4.22889e-06	3.36	5.19	3.87	4.27	5.07	5.47	7.7	8.6	7.54	7.94	6.34	6.74	2.55	3.5	2.77	3.07	3.92	4.22	13.2	13.9	13.64	13.9	14.77	15.03	10.9	11.55	11.11	11.37	12.24	12.5	12.3	12.8	12.55	12.81	13.68	13.94	9.77	10.3	9.86	10.16
3	N04	GC_Nontumor	0.00625061	2.19838e-06	0.000245894				3.99102e-06	3.36	5.19	3.84	4.24	5.04	5.44	7.7	8.6	7.94	8.34	6.74	7.14	2.55	3.5	2.74	3.04	3.89	4.19	13.2	13.9	13.11	13.37	14.24	14.5	10.9	11.55	11.11	11.37	12.24	12.5	12.3	12.8	12.52	12.78	13.65	13.91	9.77	10.3	9.83	10.13
3	N05	GC_Nontumor	0.00582403		0.000269538				7.20817e-06	3.36	5.19	3.87	4.27	5.07	5.47	7.7	8.6	7.54	7.94	6.34	6.74	2.55	3.5	2.77	3.07	3.92	4.22	13.2	13.9	13.42	13.68	14.55	14.81	10.9	11.55	11.11	11.37	12.24	12.5	12.3	12.8	12.18	12.44	13.31	13.57	9.77	10.3	9.89	10.19
3	N06	GC_Nontumor	0.00630294		0.00021799				5.84462e-06	3.36	5.19	3.84	4.24	5.04	5.44	7.7	8.6	7.85	8.25	6.65	7.05	2.55	3.5	2.74	3.04	3.89	4.19	13.2	13.9	13.64	13.9	14.77	15.03	10.9	11.55	11.09	11.35	12.22	12.48	12.3	12.8	12.43	12.69	13.56	13.82	9.77	10.3	9.83	10.13
3	N07	GC_Nontumor	0.00632888		0.00016606	2.79443e-06			7.98117e-06	3.36	5.19	3.84	4.24	5.04	5.44	7.7	8.6	7.82	8.22	6.62	7.02	2.55	3.5	2.74	3.04	3.89	4.19	13.2	13.9	13.58	13.84	14.71	14.97	10.9	11.55	11.11	11.37	12.24	12.5	12.3	12.8	12.4	12.66	13.53	13.79	9.77	10.3	9.83	10.13
3	N08	GC_Nontumor	0.00588633		0.000123656	2.36155e-06			3.81419e-06	3.36	5.19	3.84	4.24	5.04	5.44	7.7	8.6	7.94	8.34	6.74	7.14	2.55	3.5	2.74	3.04	3.89	4.19	13.2	13.9	13.58	13.84	14.71	14.97	10.9	11.55	11.09	11.35	12.22	12.48	12.3	12.8	12.43	12.69	13.56	13.82	9.77	10.3	9.83	10.13
3	N09	GC_Nontumor	0.00517838		0.000156601				5.18064e-06	3.36	5.19	3.81	4.21	5.01	5.41	7.7	8.6	7.54	7.94	6.34	6.74	2.55	3.5	2.74	3.04	3.89	4.19	13.2	13.9	13.61	13.87	14.74	15	10.9	11.55	11.11	11.37	12.24	12.5	12.3	12.8	12.27	12.53	13.4	13.66	9.77	10.3	9.83	10.13
3	N10	GC_Nontumor	0.00543498	1.15533e-06	0.000198566				3.14477e-06	3.36	5.19	3.81	4.21	5.01	5.41	7.7	8.6	7.94	8.34	6.74	7.14	2.55	3.5	2.74	3.04	3.89	4.19	13.2	13.9	13.61	13.87	14.74	15	10.9	11.55	11.28	11.54	12.41	12.67	12.3	12.8	12.18	12.44	13.31	13.57	9.77	10.3	9.86	10.16
4	N01	GC_Nontumor	0.00327489		0.000160844				2.51593e-05	3.36	5.19	4.56	4.96	5.76	6.16	7.7	8.6	7.94	8.34	6.74	7.14	2.55	3.5	2.99	3.29	4.14	4.44	13.2	13.9	13.45	13.71	14.58	14.84	10.9	11.55	11.11	11.37	12.24	12.5	12.3	12.8	12.4	12.66	13.53	13.79	9.77	10.3	9.92	10.22
4	N02	GC_Nontumor	0.00504351		0.000150213				1.92279e-05	3.36	5.19	4	4.4	5.2	5.6	7.7	8.6	7.97	8.37	6.77	7.17	2.55	3.5	2.8	3.1	3.95	4.25	13.2	13.9	13.51	13.77	14.64	14.9	10.9	11.55	10.84	11.1	11.97	12.23	12.3	12.8	12.46	12.72	13.59	13.85	9.77	10.3	9.89	10.19
4	N03	GC_Nontumor	0.00494841	6.17049e-07	0.000190923				1.7044e-05	3.36	5.19	3.93	4.33	5.13	5.53	7.7	8.6	7.94	8.34	6.74	7.14	2.55	3.5	2.77	3.07	3.92	4.22	13.2	13.9	13.08	13.34	14.21	14.47	10.9	11.55	11.11	11.37	12.24	12.5	12.3	12.8	12.36	12.62	13.49	13.75	9.77	10.3	9.86	10.16
4	N04	GC_Nontumor	0.00524914	1.09586e-06	0.000147013	1.22689e-06			1.27373e-05	3.36	5.19	3.93	4.33	5.13	5.53	7.7	8.6	7.97	8.37	6.77	7.17	2.55	3.5	2.77	3.07	3.92	4.22	13.2	13.9	13.67	13.93	14.8	15.06	10.9	11.55	11.11	11.37	12.24	12.5	12.3	12.8	12.58	12.84	13.71	13.97	9.77	10.3	9.86	10.16
4	N05	GC_Nontumor	0.00546181		0.000221932	1.33763e-06			1.306e-05	3.36	5.19	3.9	4.3	5.1	5.5	7.7	8.6	8.01	8.41	6.81	7.21	2.55	3.5	2.77	3.07	3.92	4.22	13.2	13.9	13.67	13.93	14.8	15.06	10.9	11.55	11.18	11.44	12.31	12.57	12.3	12.8	12.43	12.69	13.56	13.82	9.77	10.3	9.83	10.13
4	N06	GC_Nontumor	0.00552641		0.000186846		1.16814e-06		1.77465e-05	3.36	5.19	3.9	4.3	5.1	5.5	7.7	8.6	7.97	8.37	6.77	7.17	2.55	3.5	2.77	3.07	3.92	4.22	13.2	13.9	13.61	13.87	14.74	15	10.9	11.55	11.12	11.38	12.25	12.51	12.3	12.8	12.43	12.69	13.56	13.82	9.77	10.3	9.83	10.13
4	N07	GC_Nontumor	0.00506146	2.44028e-05	0.000178297				1.95768e-05	3.36	5.19	3.87	4.27	5.07	5.47	7.7	8.6	7.97	8.37	6.77	7.17	2.55	3.5	2.77	3.07	3.92	4.22	13.2	13.9	13.7	13.96	14.83	15.09	10.9	11.55	11.15	11.41	12.28	12.54	12.3	12.8	12.49	12.75	13.62	13.88	9.77	10.3	9.89	10.19
4	N08	GC_Nontumor	0.00558831		0.000194313		6.8922e-07		7.91513e-06	3.36	5.19	3.87	4.27	5.07	5.47	7.7	8.6	7.79	8.19	6.59	6.99	2.55	3.5	2.74	3.04	3.89	4.19	13.2	13.9	13.55	13.81	14.68	14.94	10.9	11.55	11.12	11.38	12.25	12.51	12.3	12.8	12.18	12.44	13.31	13.57	9.77	10.3	9.86	10.16
4	N09	GC_Nontumor	0.00587756	1.69529e-06	0.000238026				1.00732e-05	3.36	5.19	3.87	4.27	5.07	5.47	7.7	8.6	8.01	8.41	6.81	7.21	2.55	3.5	2.74	3.04	3.89	4.19	13.2	13.9	13.3	13.56	14.43	14.69	10.9	11.55	10.9	11.16	12.03	12.29	12.3	12.8	12.43	12.69	13.56	13.82	9.77	10.3	9.86	10.16
4	N10	GC_Nontumor	0.00575676		0.000185685				8.11153e-06	3.36	5.19	3.87	4.27	5.07	5.47	7.7	8.6	7.6	8	6.4	6.8	2.55	3.5	2.77	3.07	3.92	4.22	13.2	13.9	13.27	13.53	14.4	14.66	10.9	11.55	10.84	11.1	11.97	12.23	12.3	12.8	12.36	12.62	13.49	13.75	9.77	10.3	9.86	10.16
4	T01	GC_Tumor	0.00336828	2.54029e-06	6.53152e-05				1.79762e-05	3.36	5.19	3.87	4.27	5.07	5.47	7.7	8.6	7.97	8.37	6.77	7.17	2.55	3.5	2.77	3.07	3.92	4.22	13.2	13.9	13.61	13.87	14.74	15	10.9	11.55	11.12	11.38	12.25	12.51	12.3	12.8	12.46	12.72	13.59	13.85	9.77	10.3	9.86	10.16
4	T02	GC_Tumor	0.00321624	3.84854e-06	4.81693e-05				1.80935e-05	3.36	5.19	3.87	4.27	5.07	5.47	7.7	8.6	7.94	8.34	6.74	7.14	2.55	3.5	2.77	3.07	3.92	4.22	13.2	13.9	13.7	13.96	14.83	15.09	10.9	11.55	11.12	11.38	12.25	12.51	12.3	12.8	12.43	12.69	13.56	13.82	9.77	10.3	9.83	10.13
5	N01	GC_Nontumor	0.00623261	0.000592248	0.000228795	3.59834e-07			1.80477e-05	3.36	5.19	3.84	4.24	5.04	5.44	7.7	8.6	8.01	8.41	6.81	7.21	2.55	3.5	2.74	3.04	3.89	4.19	13.2	13.9	13.42	13.68	14.55	14.81	10.9	11.55	10.78	11.04	11.91	12.17	12.3	12.8	12.52	12.78	13.65	13.91	9.77	10.3	9.89	10.19
5	N02	GC_Nontumor	0.00588412	0.000535473	0.000301177	5.54478e-06			9.04114e-06	3.36	5.19	3.84	4.24	5.04	5.44	7.7	8.6	8.01	8.41	6.81	7.21	2.55	3.5	2.74	3.04	3.89	4.19	13.2	13.9	13.64	13.9	14.77	15.03	10.9	11.55	11.18	11.44	12.31	12.57	12.3	12.8	12.3	12.56	13.43	13.69	9.77	10.3	9.89	10.19
5	N03	GC_Nontumor	0.00539514	0.000571242	0.000173553	8.40077e-07		6.08108e-06	4.83601e-06	3.36	5.19	3.81	4.21	5.01	5.41	7.7	8.6	8.01	8.41	6.81	7.21	2.55	3.5	2.74	3.04	3.89	4.19	13.2	13.9	13.61	13.87	14.74	15	10.9	11.55	11.03	11.29	12.16	12.42	12.3	12.8	12.49	12.75	13.62	13.88	9.77	10.3	9.89	10.19
5	N04	GC_Nontumor	0.00667219	0.00058774	0.00014245	2.71661e-07			1.47943e-05	3.36	5.19	3.81	4.21	5.01	5.41	7.7	8.6	8.01	8.41	6.81	7.21	2.55	3.5	2.71	3.01	3.86	4.16	13.2	13.9	13.23	13.49	14.36	14.62	10.9	11.55	11.11	11.37	12.24	12.5	12.3	12.8	12.43	12.69	13.56	13.82	9.77	10.3	9.89	10.19
5	N05	GC_Nontumor	0.0057669	0.000607502	0.000163982	2.57939e-07			1.22391e-05	3.36	5.19	3.84	4.24	5.04	5.44	7.7	8.6	8.01	8.41	6.81	7.21	2.55	3.5	2.74	3.04	3.89	4.19	13.2	13.9	13.14	13.4	14.27	14.53	10.9	11.55	11.06	11.32	12.19	12.45	12.3	12.8	12.43	12.69	13.56	13.82	9.77	10.3	9.89	10.19
5	N06	GC_Nontumor	0.00375766	0.000991929	0.000276932	2.36737e-06	1.56292e-06		1.48533e-05	3.36	5.19	3.84	4.24	5.04	5.44	7.7	8.6	8.01	8.41	6.81	7.21	2.55	3.5	2.74	3.04	3.89	4.19	13.2	13.9	13.61	13.87	14.74	15	10.9	11.55	11.06	11.32	12.19	12.45	12.3	12.8	12.43	12.69	13.56	13.82	9.77	10.3	9.89	10.19
5	N07	GC_Nontumor	0.0059574	0.00128077	0.000322459				1.11337e-05	3.36	5.19	3.78	4.18	4.98	5.38	7.7	8.6	8.01	8.41	6.81	7.21	2.55	3.5	2.74	3.04	3.89	4.19	13.2	13.9	13.58	13.84	14.71	14.97	10.9	11.55	10.78	11.04	11.91	12.17	12.3	12.8	12.24	12.5	13.37	13.63	9.77	10.3	9.92	10.22
5	N08	GC_Nontumor	0.00564341	0.000935571	0.00022455				1.88541e-05	3.36	5.19	3.81	4.21	5.01	5.41	7.7	8.6	8.01	8.41	6.81	7.21	2.55	3.5	2.71	3.01	3.86	4.16	13.2	13.9	13.11	13.37	14.24	14.5	10.9	11.55	11	11.26	12.13	12.39	12.3	12.8	12.4	12.66	13.53	13.79	9.77	10.3	9.92	10.22
5	N09	GC_Nontumor	0.00606895	0.000645915	0.000164332				1.35129e-05	3.36	5.19	3.81	4.21	5.01	5.41	7.7	8.6	8.04	8.44	6.84	7.24	2.55	3.5	2.74	3.04	3.89	4.19	13.2	13.9	13.42	13.68	14.55	14.81	10.9	11.55	11.11	11.37	12.24	12.5	12.3	12.8	12.21	12.47	13.34	13.6	9.77	10.3	9.89	10.19
5	N10	GC_Nontumor	0.00584333	0.00052417	0.000175926				9.21547e-06	3.36	5.19	3.81	4.21	5.01	5.41	7.7	8.6	8.01	8.41	6.81	7.21	2.55	3.5	2.71	3.01	3.86	4.16	13.2	13.9	13.11	13.37	14.24	14.5	10.9	11.55	10.78	11.04	11.91	12.17	12.3	12.8	12.58	12.84	13.71	13.97	9.77	10.3	9.92	10.22
5	T01	GC_Tumor	0.00560929	0.00076627	0.000218004		5.76123e-07		1.57449e-05	3.36	5.19	3.84	4.24	5.04	5.44	7.7	8.6	8.04	8.44	6.84	7.24	2.55	3.5	2.74	3.04	3.89	4.19	13.2	13.9	13.7	13.96	14.83	15.09	10.9	11.55	11.09	11.35	12.22	12.48	12.3	12.8	12.43	12.69	13.56	13.82	9.77	10.3	9.89	10.19
6	N01	GC_Nontumor	0.00708898	0.000176889	0.000279055				1.79072e-05	3.36	5.19	3.84	4.24	5.04	5.44	7.7	8.6	8.04	8.44	6.84	7.24	2.55	3.5	2.74	3.04	3.89	4.19	13.2	13.9	13.45	13.71	14.58	14.84	10.9	11.55	11.21	11.47	12.34	12.6	12.3	12.8	12.43	12.69	13.56	13.82	9.77	10.3	9.86	10.16
6	N02	GC_Nontumor	0.00752305	2.45306e-05	0.000184559	7.08474e-07	9.42683e-07		6.18644e-06	3.36	5.19	3.84	4.24	5.04	5.44	7.7	8.6	8.01	8.41	6.81	7.21	2.55	3.5	2.74	3.04	3.89	4.19	13.2	13.9	13.67	13.93	14.8	15.06	10.9	11.55	11.15	11.41	12.28	12.54	12.3	12.8	12.43	12.69	13.56	13.82	9.77	10.3	9.92	10.22
6	N03	GC_Nontumor	0.00709285		0.000220161				3.07595e-06	3.36	5.19	3.84	4.24	5.04	5.44	7.7	8.6	8.1	8.5	6.9	7.3	2.55	3.5	2.74	3.04	3.89	4.19	13.2	13.9	13.14	13.4	14.27	14.53	10.9	11.55	11.11	11.37	12.24	12.5	12.3	12.8	12.49	12.75	13.62	13.88	9.77	10.3	9.92	10.22
6	N04	GC_Nontumor	0.00813449	2.49702e-06	0.000273957				5.66358e-06	3.36	5.19	3.81	4.21	5.01	5.41	7.7	8.6	8.04	8.44	6.84	7.24	2.55	3.5	2.74	3.04	3.89	4.19	13.2	13.9	13.42	13.68	14.55	14.81	10.9	11.55	11.15	11.41	12.28	12.54	12.3	12.8	12.33	12.59	13.46	13.72	9.77	10.3	9.86	10.16
6	N05	GC_Nontumor	0.00768593	6.04913e-06	0.000277397				5.48754e-06	3.36	5.19	3.81	4.21	5.01	5.41	7.7	8.6	8.04	8.44	6.84	7.24	2.55	3.5	2.74	3.04	3.89	4.19	13.2	13.9	13.36	13.62	14.49	14.75	10.9	11.55	11.18	11.44	12.31	12.57	12.3	12.8	12.43	12.69	13.56	13.82	9.77	10.3	9.92	10.22
7	N01	GC_Nontumor	0.00671629	6.12213e-06	0.000442822				1.08697e-05	3.36	5.19	3.78	4.18	4.98	5.38	7.7	8.6	7.97	8.37	6.77	7.17	2.55	3.5	2.71	3.01	3.86	4.16	13.2	13.9	13.33	13.59	14.46	14.72	10.9	11.55	11.09	11.35	12.22	12.48	12.3	12.8	12.21	12.47	13.34	13.6	9.77	10.3	9.83	10.13
7	N02	GC_Nontumor	0.00656934		0.000204326				5.21753e-06	3.36	5.19	3.84	4.24	5.04	5.44	7.7	8.6	7.51	7.91	6.31	6.71	2.55	3.5	2.74	3.04	3.89	4.19	13.2	13.9	13.67	13.93	14.8	15.06	10.9	11.55	11.12	11.38	12.25	12.51	12.3	12.8	12.61	12.87	13.74	14	9.77	10.3	9.89	10.19
7	N03	GC_Nontumor	0.00689815	7.81385e-06	0.000242891				6.13403e-06	3.36	5.19	3.84	4.24	5.04	5.44	7.7	8.6	7.97	8.37	6.77	7.17	2.55	3.5	2.71	3.01	3.86	4.16	13.2	13.9	13.27	13.53	14.4	14.66	10.9	11.55	10.81	11.07	11.94	12.2	12.3	12.8	12.43	12.69	13.56	13.82	9.77	10.3	9.86	10.16
7	N04	GC_Nontumor	0.00704856	2.98833e-06	0.000225182				4.47572e-06	3.36	5.19	3.84	4.24	5.04	5.44	7.7	8.6	8.04	8.44	6.84	7.24	2.55	3.5	2.74	3.04	3.89	4.19	13.2	13.9	13.14	13.4	14.27	14.53	10.9	11.55	11.11	11.37	12.24	12.5	12.3	12.8	12.52	12.78	13.65	13.91	9.77	10.3	9.89	10.19
7	N05	GC_Nontumor	0.00704718	1.48751e-06	0.000192752				2.86026e-06	3.36	5.19	3.84	4.24	5.04	5.44	7.7	8.6	8.04	8.44	6.84	7.24	2.55	3.5	2.74	3.04	3.89	4.19	13.2	13.9	13.11	13.37	14.24	14.5	10.9	11.55	11.12	11.38	12.25	12.51	12.3	12.8	12.55	12.81	13.68	13.94	9.77	10.3	9.89	10.19
7	T01	GC_Tumor	0.00638214	1.06074e-06	0.000198464				8.66569e-06	3.36	5.19	3.84	4.24	5.04	5.44	7.7	8.6	8.01	8.41	6.81	7.21	2.55	3.5	2.74	3.04	3.89	4.19	13.2	13.9	13.14	13.4	14.27	14.53	10.9	11.55	11.11	11.37	12.24	12.5	12.3	12.8	12.24	12.5	13.37	13.63	9.77	10.3	9.89	10.19
8	N01	GC_Nontumor	0.00592829	8.07141e-06	0.000367815		7.71506e-07		1.25843e-05	3.36	5.19	3.84	4.24	5.04	5.44	7.7	8.6	7.97	8.37	6.77	7.17	2.55	3.5	2.77	3.07	3.92	4.22	13.2	13.9	13.33	13.59	14.46	14.72	10.9	11.55	11.15	11.41	12.28	12.54	12.3	12.8	12.36	12.62	13.49	13.75	9.77	10.3	9.89	10.19
8	N02	GC_Nontumor	0.00608143		0.000129813		1.66533e-06	5.72258e-06	1.84424e-05	3.36	5.19	3.9	4.3	5.1	5.5	7.7	8.6	8.01	8.41	6.81	7.21	2.55	3.5	2.8	3.1	3.95	4.25	13.2	13.9	13.55	13.81	14.68	14.94	10.9	11.55	11.18	11.44	12.31	12.57	12.3	12.8	12.49	12.75	13.62	13.88	9.77	10.3	9.92	10.22
8	N03	GC_Nontumor	0.00688157	1.60093e-06	0.000286584				5.28362e-06	3.36	5.19	3.87	4.27	5.07	5.47	7.7	8.6	8.04	8.44	6.84	7.24	2.55	3.5	2.8	3.1	3.95	4.25	13.2	13.9	13.08	13.34	14.21	14.47	10.9	11.55	11.06	11.32	12.19	12.45	12.3	12.8	12.64	12.9	13.77	14.03	9.77	10.3	9.92	10.22
8	N04	GC_Nontumor	0.00705283	2.16749e-05	0.000261143				4.6197e-06	3.36	5.19	3.84	4.24	5.04	5.44	7.7	8.6	8.01	8.41	6.81	7.21	2.55	3.5	2.77	3.07	3.92	4.22	13.2	13.9	13.23	13.49	14.36	14.62	10.9	11.55	11.15	11.41	12.28	12.54	12.3	12.8	12.24	12.5	13.37	13.63	9.77	10.3	9.89	10.19
8	N05	GC_Nontumor	0.00912517	6.86594e-06	0.000338598				5.3452e-06	3.36	5.19	3.84	4.24	5.04	5.44	7.7	8.6	7.97	8.37	6.77	7.17	2.55	3.5	2.8	3.1	3.95	4.25	13.2	13.9	13.7	13.96	14.83	15.09	10.9	11.55	11.11	11.37	12.24	12.5	12.3	12.8	12.4	12.66	13.53	13.79	9.77	10.3	9.92	10.22
8	N06	GC_Nontumor	0.00904186	6.82144e-06	0.000354025					3.36	5.19	3.81	4.21	5.01	5.41	7.7	8.6	8.04	8.44	6.84	7.24	2.55	3.5	2.77	3.07	3.92	4.22	13.2	13.9	13.7	13.96	14.83	15.09	10.9	11.55	11.28	11.54	12.41	12.67	12.3	12.8	12.3	12.56	13.43	13.69	9.77	10.3	9.95	10.25
8	N07	GC_Nontumor	0.00721872	2.0585e-05	0.000306914					3.36	5.19	3.84	4.24	5.04	5.44	7.7	8.6	8.01	8.41	6.81	7.21	2.55	3.5	2.8	3.1	3.95	4.25	13.2	13.9	13.42	13.68	14.55	14.81	10.9	11.55	11.18	11.44	12.31	12.57	12.3	12.8	12.43	12.69	13.56	13.82	9.77	10.3	9.98	10.28
8	T01	GC_Tumor	0.00629091		9.63783e-05				5.20133e-06	3.36	5.19	3.87	4.27	5.07	5.47	7.7	8.6	8.25	8.65	7.05	7.45	2.55	3.5	2.77	3.07	3.92	4.22	13.2	13.9	13.23	13.49	14.36	14.62	10.9	11.55	11.15	11.41	12.28	12.54	12.3	12.8	12.43	12.69	13.56	13.82	9.77	10.3	9.92	10.22
9	N01	GC_Nontumor	0.00481879		0.000241775			1.12588e-05		3.36	5.19	3.81	4.21	5.01	5.41	7.7	8.6	8.01	8.41	6.81	7.21	2.55	3.5	2.74	3.04	3.89	4.19	13.2	13.9	13.61	13.87	14.74	15	10.9	11.55	11.4	11.66	12.53	12.79	12.3	12.8	12.43	12.69	13.56	13.82	9.77	10.3	9.86	10.16
9	N02	GC_Nontumor	0.0048617	3.16345e-06	0.000119319		4.83245e-06	2.41686e-05	2.80662e-06	3.36	5.19	3.87	4.27	5.07	5.47	7.7	8.6	8.01	8.41	6.81	7.21	2.55	3.5	2.74	3.04	3.89	4.19	13.2	13.9	13.33	13.59	14.46	14.72	10.9	11.55	11.12	11.38	12.25	12.51	12.3	12.8	12.43	12.69	13.56	13.82	9.77	10.3	9.89	10.19
9	N03	GC_Nontumor	0.00492324		0.000139557					3.36	5.19	3.84	4.24	5.04	5.44	7.7	8.6	7.85	8.25	6.65	7.05	2.55	3.5	2.74	3.04	3.89	4.19	13.2	13.9	13.2	13.46	14.33	14.59	10.9	11.55	10.84	11.1	11.97	12.23	12.3	12.8	12.46	12.72	13.59	13.85	9.77	10.3	9.64	9.94
9	N04	GC_Nontumor	0.00541594		0.000150352	9.12137e-07	2.65379e-06	3.24644e-05		3.36	5.19	3.84	4.24	5.04	5.44	7.7	8.6	8.04	8.44	6.84	7.24	2.55	3.5	2.74	3.04	3.89	4.19	13.2	13.9	13.73	13.99	14.86	15.12	10.9	11.55	11.12	11.38	12.25	12.51	12.3	12.8	12.43	12.69	13.56	13.82	9.77	10.3	9.92	10.22
9	N05	GC_Nontumor	0.0060541	7.32913e-06	0.000155694	3.46563e-07				3.36	5.19	3.84	4.24	5.04	5.44	7.7	8.6	7.97	8.37	6.77	7.17	2.55	3.5	2.74	3.04	3.89	4.19	13.2	13.9	13.11	13.37	14.24	14.5	10.9	11.55	11.37	11.63	12.5	12.76	12.3	12.8	12.24	12.5	13.37	13.63	9.77	10.3	9.89	10.19
9	T01	GC_Tumor	0.00486417	1.76715e-06	0.000122129	6.04655e-07				3.36	5.19	3.84	4.24	5.04	5.44	7.7	8.6	7.94	8.34	6.74	7.14	2.55	3.5	2.74	3.04	3.89	4.19	13.2	13.9	13.64	13.9	14.77	15.03	10.9	11.55	11.12	11.38	12.25	12.51	12.3	12.8	12.43	12.69	13.56	13.82	9.77	10.3	9.67	9.97
10	N01	GC_Nontumor	0.00512575		0.000119165			1.43825e-05		3.36	5.19	3.81	4.21	5.01	5.41	7.7	8.6	8.13	8.53	6.93	7.33	2.55	3.5	2.74	3.04	3.89	4.19	13.2	13.9	13.67	13.93	14.8	15.06	10.9	11.55	11.11	11.37	12.24	12.5	12.3	12.8	12.43	12.69	13.56	13.82	9.77	10.3	9.8	10.1
10	N02	GC_Nontumor	0.00501336		0.00012821	1.91146e-06				3.36	5.19	3.84	4.24	5.04	5.44	7.7	8.6	7.6	8	6.4	6.8	2.55	3.5	2.77	3.07	3.92	4.22	13.2	13.9	13.64	13.9	14.77	15.03	10.9	11.55	11.12	11.38	12.25	12.51	12.3	12.8	12.43	12.69	13.56	13.82	9.77	10.3	9.86	10.16
10	N03	GC_Nontumor	0.00474465		0.000137274		1.5538e-06			3.36	5.19	3.84	4.24	5.04	5.44	7.7	8.6	7.82	8.22	6.62	7.02	2.55	3.5	2.74	3.04	3.89	4.19	13.2	13.9	13.27	13.53	14.4	14.66	10.9	11.55	11.12	11.38	12.25	12.51	12.3	12.8	12.4	12.66	13.53	13.79	9.77	10.3	9.87	10.17
10	N04	GC_Nontumor	0.0051711		0.000129105					3.36	5.19	3.84	4.24	5.04	5.44	7.7	8.6	8.1	8.5	6.9	7.3	2.55	3.5	2.77	3.07	3.92	4.22	13.2	13.9	13.64	13.9	14.77	15.03	10.9	11.55	11.11	11.37	12.24	12.5	12.3	12.8	12.43	12.69	13.56	13.82	9.77	10.3	9.64	9.94
10	N05	GC_Nontumor	0.00477633		0.000135092	4.75516e-07				3.36	5.19	3.84	4.24	5.04	5.44	7.7	8.6	7.51	7.91	6.31	6.71	2.55	3.5	2.74	3.04	3.89	4.19	13.2	13.9	13.58	13.84	14.71	14.97	10.9	11.55	11.11	11.37	12.24	12.5	12.3	12.8	12.43	12.69	13.56	13.82	9.77	10.3	10.11	10.41
10	N06	GC_Nontumor	0.00637521		0.000159414					3.36	5.19	3.87	4.27	5.07	5.47	7.7	8.6	7.51	7.91	6.31	6.71	2.55	3.5	2.77	3.07	3.92	4.22	13.2	13.9	13.42	13.68	14.55	14.81	10.9	11.55	11.21	11.47	12.34	12.6	12.3	12.8	12.27	12.53	13.4	13.66	9.77	10.3	9.7	10
10	T01	GC_Tumor	0.00395475		2.72877e-05					3.36	5.19	3.84	4.24	5.04	5.44	7.7	8.6	7.97	8.37	6.77	7.17	2.55	3.5	2.77	3.07	3.92	4.22	13.2	13.9	13.33	13.59	14.46	14.72	10.9	11.55	11.11	11.37	12.24	12.5	12.3	12.8	12.46	12.72	13.59	13.85	9.77	10.3	10.11	10.41
11	N01	GC_Nontumor	0.00369509	3.53581e-06	0.000292397	9.39898e-07				3.36	5.19	4	4.4	5.2	5.6	7.7	8.6	8.22	8.62	7.02	7.42	2.55	3.5	2.86	3.16	4.01	4.31	13.2	13.9	13.42	13.68	14.55	14.81	10.9	11.55	11.25	11.51	12.38	12.64	12.3	12.8	12.52	12.78	13.65	13.91	9.77	10.3	9.73	10.03
11	N02	GC_Nontumor	0.0035197		0.000339425	2.21438e-06		1.30385e-05		3.36	5.19	3.84	4.24	5.04	5.44	7.7	8.6	7.51	7.91	6.31	6.71	2.55	3.5	2.74	3.04	3.89	4.19	13.2	13.9	13.61	13.87	14.74	15	10.9	11.55	11.15	11.41	12.28	12.54	12.3	12.8	12.43	12.69	13.56	13.82	9.77	10.3	9.76	10.06
11	N03	GC_Nontumor	0.00314731	1.97365e-06	0.000303564	3.74069e-06		2.078e-05		3.36	5.19	3.9	4.3	5.1	5.5	7.7	8.6	8.07	8.47	6.87	7.27	2.55	3.5	2.77	3.07	3.92	4.22	13.2	13.9	13.64	13.9	14.77	15.03	10.9	11.55	11.12	11.38	12.25	12.51	12.3	12.8	12.46	12.72	13.59	13.85	9.77	10.3	9.92	10.22
11	N04	GC_Nontumor	0.00307707	5.33976e-06	0.000287908			1.58258e-05	1.00269e-05	3.36	5.19	3.87	4.27	5.07	5.47	7.7	8.6	8.07	8.47	6.87	7.27	2.55	3.5	2.74	3.04	3.89	4.19	13.2	13.9	13.27	13.53	14.4	14.66	10.9	11.55	11.21	11.47	12.34	12.6	12.3	12.8	12.52	12.78	13.65	13.91	9.77	10.3	9.92	10.22
11	N05	GC_Nontumor	0.00331837		0.000264019					3.36	5.19	3.87	4.27	5.07	5.47	7.7	8.6	8.1	8.5	6.9	7.3	2.55	3.5	2.77	3.07	3.92	4.22	13.2	13.9	13.64	13.9	14.77	15.03	10.9	11.55	10.78	11.04	11.91	12.17	12.3	12.8	12.49	12.75	13.62	13.88	9.77	10.3	9.92	10.22
12	N01	GC_Nontumor	0.00449994	2.01054e-06	0.000243271	1.881e-06		1.83729e-05		3.36	5.19	3.84	4.24	5.04	5.44	7.7	8.6	7.97	8.37	6.77	7.17	2.55	3.5	2.74	3.04	3.89	4.19	13.2	13.9	13.17	13.43	14.3	14.56	10.9	11.55	11.03	11.29	12.16	12.42	12.3	12.8	12.46	12.72	13.59	13.85	9.77	10.3	9.83	10.13
12	N02	GC_Nontumor	0.00392229	5.10101e-06	0.000207229				1.85211e-06	3.36	5.19	3.81	4.21	5.01	5.41	7.7	8.6	8.01	8.41	6.81	7.21	2.55	3.5	2.74	3.04	3.89	4.19	13.2	13.9	13.36	13.62	14.49	14.75	10.9	11.55	11.09	11.35	12.22	12.48	12.3	12.8	12.43	12.69	13.56	13.82	9.77	10.3	9.89	10.19
12	N03	GC_Nontumor	0.00444103	2.52712e-06	0.000171435	2.13036e-06	6.98731e-07	3.46139e-05	3.2498e-06	3.36	5.19	3.84	4.24	5.04	5.44	7.7	8.6	8.01	8.41	6.81	7.21	2.55	3.5	2.74	3.04	3.89	4.19	13.2	13.9	13.2	13.46	14.33	14.59	10.9	11.55	11.15	11.41	12.28	12.54	12.3	12.8	12.43	12.69	13.56	13.82	9.77	10.3	9.89	10.19
13	N01	GC_Nontumor	0.00407499	1.36718e-06	0.000302941					3.36	5.19	3.84	4.24	5.04	5.44	7.7	8.6	7.97	8.37	6.77	7.17	2.55	3.5	2.74	3.04	3.89	4.19	13.2	13.9	13.23	13.49	14.36	14.62	10.9	11.55	11.18	11.44	12.31	12.57	12.3	12.8	12.46	12.72	13.59	13.85	9.77	10.3	9.89	10.19
13	N02	GC_Nontumor	0.00397609	2.20233e-06	0.000326031			2.01204e-05	3.33419e-06	3.36	5.19	3.84	4.24	5.04	5.44	7.7	8.6	8.01	8.41	6.81	7.21	2.55	3.5	2.74	3.04	3.89	4.19	13.2	13.9	13.39	13.65	14.52	14.78	10.9	11.55	11.15	11.41	12.28	12.54	12.3	12.8	12.46	12.72	13.59	13.85	9.77	10.3	9.92	10.22
13	N03	GC_Nontumor	0.00336444		0.000226775		7.21727e-07		4.14495e-06	3.36	5.19	3.87	4.27	5.07	5.47	7.7	8.6	8.04	8.44	6.84	7.24	2.55	3.5	2.74	3.04	3.89	4.19	13.2	13.9	13.14	13.4	14.27	14.53	10.9	11.55	11.15	11.41	12.28	12.54	12.3	12.8	12.46	12.72	13.59	13.85	9.77	10.3	9.86	10.16
13	N04	GC_Nontumor	0.00338294	3.75933e-06	0.00020317				3.03385e-06	3.36	5.19	3.84	4.24	5.04	5.44	7.7	8.6	8.01	8.41	6.81	7.21	2.55	3.5	2.74	3.04	3.89	4.19	13.2	13.9	13.2	13.46	14.33	14.59	10.9	11.55	11.15	11.41	12.28	12.54	12.3	12.8	12.46	12.72	13.59	13.85	9.77	10.3	9.92	10.22
13	N05	GC_Nontumor	0.00372415		0.000195134		6.8912e-07	1.42197e-05	2.2612e-06	3.36	5.19	3.84	4.24	5.04	5.44	7.7	8.6	8.04	8.44	6.84	7.24	2.55	3.5	2.74	3.04	3.89	4.19	13.2	13.9	13.55	13.81	14.68	14.94	10.9	11.55	11.15	11.41	12.28	12.54	12.3	12.8	12.46	12.72	13.59	13.85	9.77	10.3	9.89	10.19
13	N06	GC_Nontumor	0.00406877	2.19782e-06	0.000164837			9.74208e-06		3.36	5.19	3.81	4.21	5.01	5.41	7.7	8.6	8.04	8.44	6.84	7.24	2.55	3.5	2.74	3.04	3.89	4.19	13.2	13.9	13.36	13.62	14.49	14.75	10.9	11.55	10.93	11.19	12.06	12.32	12.3	12.8	12.43	12.69	13.56	13.82	9.77	10.3	9.61	9.91
13	N07	GC_Nontumor	0.00384061	4.85879e-05	0.000342985					3.36	5.19	3.84	4.24	5.04	5.44	7.7	8.6	8.04	8.44	6.84	7.24	2.55	3.5	2.74	3.04	3.89	4.19	13.2	13.9	13.55	13.81	14.68	14.94	10.9	11.55	10.9	11.16	12.03	12.29	12.3	12.8	12.46	12.72	13.59	13.85	9.77	10.3	9.61	9.91
13	N08	GC_Nontumor	0.00451137	2.60227e-06	0.000362715			3.29057e-05	1.41728e-05	3.36	5.19	3.84	4.24	5.04	5.44	7.7	8.6	8.04	8.44	6.84	7.24	2.55	3.5	2.77	3.07	3.92	4.22	13.2	13.9	13.7	13.96	14.83	15.09	10.9	11.55	11.15	11.41	12.28	12.54	12.3	12.8	12.43	12.69	13.56	13.82	9.77	10.3	9.92	10.22
14	N01	GC_Nontumor	0.00360787	3.67617e-06	0.000290093			1.504e-05	2.98834e-06	3.36	5.19	3.84	4.24	5.04	5.44	7.7	8.6	8.07	8.47	6.87	7.27	2.55	3.5	2.77	3.07	3.92	4.22	13.2	13.9	13.51	13.77	14.64	14.9	10.9	11.55	11.15	11.41	12.28	12.54	12.3	12.8	12.46	12.72	13.59	13.85	9.77	10.3	9.95	10.25
14	N02	GC_Nontumor	0.00328024	4.50037e-06	0.000167368			1.62222e-05		3.36	5.19	3.87	4.27	5.07	5.47	7.7	8.6	8.04	8.44	6.84	7.24	2.55	3.5	2.77	3.07	3.92	4.22	13.2	13.9	13.64	13.9	14.77	15.03	10.9	11.55	10.78	11.04	11.91	12.17	12.3	12.8	12.49	12.75	13.62	13.88	9.77	10.3	9.61	9.91
14	N03	GC_Nontumor	0.00383802	8.57282e-06	0.000250242			1.46882e-05	4.72378e-05	3.36	5.19	3.87	4.27	5.07	5.47	7.7	8.6	8.1	8.5	6.9	7.3	2.55	3.5	2.74	3.04	3.89	4.19	13.2	13.9	13.58	13.84	14.71	14.97	10.9	11.55	11.21	11.47	12.34	12.6	12.3	12.8	12.49	12.75	13.62	13.88	9.77	10.3	9.95	10.25
14	N04	GC_Nontumor	0.00349949	2.38834e-06	0.000195683	2.37709e-06		1.8948e-05	2.39564e-06	3.36	5.19	3.87	4.27	5.07	5.47	7.7	8.6	8.04	8.44	6.84	7.24	2.55	3.5	2.77	3.07	3.92	4.22	13.2	13.9	13.7	13.96	14.83	15.09	10.9	11.55	11.25	11.51	12.38	12.64	12.3	12.8	12.43	12.69	13.56	13.82	9.77	10.3	9.89	10.19
14	N05	GC_Nontumor	0.00349086	9.84041e-06	0.000170059				3.01986e-06	3.36	5.19	3.87	4.27	5.07	5.47	7.7	8.6	8.07	8.47	6.87	7.27	2.55	3.5	2.77	3.07	3.92	4.22	13.2	13.9	13.55	13.81	14.68	14.94	10.9	11.55	11.28	11.54	12.41	12.67	12.3	12.8	12.49	12.75	13.62	13.88	9.77	10.3	9.95	10.25
14	N06	GC_Nontumor	0.00370435	7.40813e-06	0.00035722			2.53815e-05	2.52207e-06	3.36	5.19	3.9	4.3	5.1	5.5	7.7	8.6	8.07	8.47	6.87	7.27	2.55	3.5	2.74	3.04	3.89	4.19	13.2	13.9	13.45	13.71	14.58	14.84	10.9	11.55	10.9	11.16	12.03	12.29	12.3	12.8	12.52	12.78	13.65	13.91	9.77	10.3	9.92	10.22
15	N01	GC_Nontumor	0.00336769		0.000129133					3.36	5.19	3.84	4.24	5.04	5.44	7.7	8.6	8.16	8.56	6.96	7.36	2.55	3.5	2.71	3.01	3.86	4.16	13.2	13.9	13.45	13.71	14.58	14.84	10.9	11.55	11.12	11.38	12.25	12.51	12.3	12.8	12.49	12.75	13.62	13.88	9.77	10.3	9.98	10.28
15	N02	GC_Nontumor	0.00466401		0.000215949		2.74836e-06		2.56213e-06	3.36	5.19	3.87	4.27	5.07	5.47	7.7	8.6	7.79	8.19	6.59	6.99	2.55	3.5	2.77	3.07	3.92	4.22	13.2	13.9	13.64	13.9	14.77	15.03	10.9	11.55	11.18	11.44	12.31	12.57	12.3	12.8	12.49	12.75	13.62	13.88	9.77	10.3	10.01	10.31
15	N03	GC_Nontumor	0.00377949		0.000123842				3.72277e-06	3.36	5.19	3.87	4.27	5.07	5.47	7.7	8.6	8.19	8.59	6.99	7.39	2.55	3.5	2.77	3.07	3.92	4.22	13.2	13.9	13.7	13.96	14.83	15.09	10.9	11.55	10.81	11.07	11.94	12.2	12.3	12.8	12.64	12.9	13.77	14.03	9.77	10.3	10.01	10.31
15	N04	GC_Nontumor	0.00327952		0.000131487		9.5385e-07	1.31122e-05		3.36	5.19	3.87	4.27	5.07	5.47	7.7	8.6	8.13	8.53	6.93	7.33	2.55	3.5	2.77	3.07	3.92	4.22	13.2	13.9	13.2	13.46	14.33	14.59	10.9	11.55	10.9	11.16	12.03	12.29	12.3	12.8	12.61	12.87	13.74	14	9.77	10.3	9.98	10.28
15	N05	GC_Nontumor	0.00477795		0.000259732					3.36	5.19	3.9	4.3	5.1	5.5	7.7	8.6	8.16	8.56	6.96	7.36	2.55	3.5	2.8	3.1	3.95	4.25	13.2	13.9	13.42	13.68	14.55	14.81	10.9	11.55	10.78	11.04	11.91	12.17	12.3	12.8	12.49	12.75	13.62	13.88	9.77	10.3	9.76	10.06
15	N06	GC_Nontumor	0.00462659	4.35173e-06	0.000281148	4.10096e-07				3.36	5.19	3.93	4.33	5.13	5.53	7.7	8.6	8.22	8.62	7.02	7.42	2.55	3.5	2.8	3.1	3.95	4.25	13.2	13.9	13.48	13.74	14.61	14.87	10.9	11.55	11.21	11.47	12.34	12.6	12.3	12.8	12.4	12.66	13.53	13.79	9.77	10.3	10.04	10.34
15	N07	GC_Nontumor	0.00348355		0.000125559	7.8233e-07			7.60745e-06	3.36	5.19	3.9	4.3	5.1	5.5	7.7	8.6	8.1	8.5	6.9	7.3	2.55	3.5	2.77	3.07	3.92	4.22	13.2	13.9	13.61	13.87	14.74	15	10.9	11.55	10.84	11.1	11.97	12.23	12.3	12.8	12.49	12.75	13.62	13.88	9.77	10.3	10.01	10.31
15	N08	GC_Nontumor	0.00326075		0.000176475				3.88136e-06	3.36	5.19	3.93	4.33	5.13	5.53	7.7	8.6	7.91	8.31	6.71	7.11	2.55	3.5	2.8	3.1	3.95	4.25	13.2	13.9	13.64	13.9	14.77	15.03	10.9	11.55	10.81	11.07	11.94	12.2	12.3	12.8	12.27	12.53	13.4	13.66	9.77	10.3	10.08	10.38
15	N09	GC_Nontumor	0.00577949	4.36445e-06	0.000200581		1.15894e-06		3.16903e-06	3.36	5.19	3.9	4.3	5.1	5.5	7.7	8.6	8.22	8.62	7.02	7.42	2.55	3.5	2.8	3.1	3.95	4.25	13.2	13.9	13.11	13.37	14.24	14.5	10.9	11.55	10.87	11.13	12	12.26	12.3	12.8	12.55	12.81	13.68	13.94	9.77	10.3	9.61	9.91
16	N01	GC_Nontumor	0.0041683	1.1532e-06	0.000291681		5.74384e-07	2.15271e-05	5.4273e-06	3.36	5.19	3.87	4.27	5.07	5.47	7.7	8.6	8.13	8.53	6.93	7.33	2.55	3.5	2.74	3.04	3.89	4.19	13.2	13.9	13.14	13.4	14.27	14.53	10.9	11.55	11.06	11.32	12.19	12.45	12.3	12.8	12.46	12.72	13.59	13.85	9.77	10.3	9.98	10.28
16	N02	GC_Nontumor	0.00423522	2.89449e-05	0.00035013	6.23988e-06		3.40214e-05	3.18283e-06	3.36	5.19	3.9	4.3	5.1	5.5	7.7	8.6	8.16	8.56	6.96	7.36	2.55	3.5	2.77	3.07	3.92	4.22	13.2	13.9	13.64	13.9	14.77	15.03	10.9	11.55	11.21	11.47	12.34	12.6	12.3	12.8	12.49	12.75	13.62	13.88	9.77	10.3	9.98	10.28
16	N03	GC_Nontumor	0.00477062	1.66547e-06	0.000398805	5.78198e-06	3.08543e-06	2.91337e-05	4.4098e-06	3.36	5.19	3.87	4.27	5.07	5.47	7.7	8.6	8.1	8.5	6.9	7.3	2.55	3.5	2.77	3.07	3.92	4.22	13.2	13.9	13.67	13.93	14.8	15.06	10.9	11.55	11.18	11.44	12.31	12.57	12.3	12.8	12.46	12.72	13.59	13.85	9.77	10.3	9.98	10.28
16	N04	GC_Nontumor	0.00478042		0.000412747	8.45949e-06	2.35231e-06	3.54637e-05	3.46372e-06	3.36	5.19	3.87	4.27	5.07	5.47	7.7	8.6	8.13	8.53	6.93	7.33	2.55	3.5	2.77	3.07	3.92	4.22	13.2	13.9	13.64	13.9	14.77	15.03	10.9	11.55	11.12	11.38	12.25	12.51	12.3	12.8	12.46	12.72	13.59	13.85	9.77	10.3	9.98	10.28
16	N05	GC_Nontumor	0.00409275	1.80177e-06	0.000392958	7.61098e-06	4.56265e-06	3.1023e-05	3.08391e-06	3.36	5.19	3.87	4.27	5.07	5.47	7.7	8.6	8.16	8.56	6.96	7.36	2.55	3.5	2.77	3.07	3.92	4.22	13.2	13.9	13.67	13.93	14.8	15.06	10.9	11.55	11.15	11.41	12.28	12.54	12.3	12.8	12.43	12.69	13.56	13.82	9.77	10.3	9.92	10.22
16	N06	GC_Nontumor	0.00405336		0.000390666	5.06458e-06	1.86182e-06	2.56068e-05	4.45206e-06	3.36	5.19	3.87	4.27	5.07	5.47	7.7	8.6	8.1	8.5	6.9	7.3	2.55	3.5	2.77	3.07	3.92	4.22	13.2	13.9	13.64	13.9	14.77	15.03	10.9	11.55	11.12	11.38	12.25	12.51	12.3	12.8	12.43	12.69	13.56	13.82	9.77	10.3	9.98	10.28
17	N01	GC_Nontumor	0.00349697	1.85919e-06	0.000410695		9.25237e-07	3.8176e-05	3.48065e-06	3.36	5.19	3.87	4.27	5.07	5.47	7.7	8.6	8.16	8.56	6.96	7.36	2.55	3.5	2.77	3.07	3.92	4.22	13.2	13.9	13.51	13.77	14.64	14.9	10.9	11.55	11.12	11.38	12.25	12.51	12.3	12.8	12.46	12.72	13.59	13.85	9.77	10.3	9.98	10.28
17	N02	GC_Nontumor	0.00334901		0.000247149		1.40095e-06	1.75067e-05	5.22407e-06	3.36	5.19	3.87	4.27	5.07	5.47	7.7	8.6	8.13	8.53	6.93	7.33	2.55	3.5	2.74	3.04	3.89	4.19	13.2	13.9	13.17	13.43	14.3	14.56	10.9	11.55	11.12	11.38	12.25	12.51	12.3	12.8	12.49	12.75	13.62	13.88	9.77	10.3	9.98	10.28
17	N03	GC_Nontumor	0.00338334		0.00031849		1.75079e-06	3.78358e-05		3.36	5.19	3.87	4.27	5.07	5.47	7.7	8.6	8.07	8.47	6.87	7.27	2.55	3.5	2.77	3.07	3.92	4.22	13.2	13.9	13.67	13.93	14.8	15.06	10.9	11.55	11.15	11.41	12.28	12.54	12.3	12.8	12.49	12.75	13.62	13.88	9.77	10.3	9.98	10.28
17	N04	GC_Nontumor	0.00422296		0.000353456	1.02399e-06	1.40137e-06	2.3705e-05	3.24011e-06	3.36	5.19	3.87	4.27	5.07	5.47	7.7	8.6	8.13	8.53	6.93	7.33	2.55	3.5	2.77	3.07	3.92	4.22	13.2	13.9	13.33	13.59	14.46	14.72	10.9	11.55	11.18	11.44	12.31	12.57	12.3	12.8	12.46	12.72	13.59	13.85	9.77	10.3	9.86	10.16
18	N01	GC_Nontumor	0.0039681		0.000261864		4.29249e-06	4.72307e-05	5.57485e-06	3.36	5.19	3.87	4.27	5.07	5.47	7.7	8.6	7.66	8.06	6.46	6.86	2.55	3.5	2.77	3.07	3.92	4.22	13.2	13.9	13.36	13.62	14.49	14.75	10.9	11.55	11.15	11.41	12.28	12.54	12.3	12.8	12.49	12.75	13.62	13.88	9.77	10.3	9.98	10.28
18	N02	GC_Nontumor	0.00400059	6.89445e-06	0.000319078		1.16129e-06	2.3232e-05	8.37694e-06	3.36	5.19	3.87	4.27	5.07	5.47	7.7	8.6	8.16	8.56	6.96	7.36	2.55	3.5	2.77	3.07	3.92	4.22	13.2	13.9	13.64	13.9	14.77	15.03	10.9	11.55	11.15	11.41	12.28	12.54	12.3	12.8	12.49	12.75	13.62	13.88	9.77	10.3	10.01	10.31
18	N03	GC_Nontumor	0.00436887	1.71291e-06	0.00029107		3.6126e-06	2.82915e-05		3.36	5.19	3.87	4.27	5.07	5.47	7.7	8.6	8.07	8.47	6.87	7.27	2.55	3.5	2.74	3.04	3.89	4.19	13.2	13.9	13.64	13.9	14.77	15.03	10.9	11.55	11.15	11.41	12.28	12.54	12.3	12.8	12.46	12.72	13.59	13.85	9.77	10.3	9.83	10.13
19	N02	GC_Nontumor	0.00728102	4.41948e-07	0.000213239	4.85939e-07	9.6769e-07	7.25995e-05	3.36992e-06	3.36	5.19	3.84	4.24	5.04	5.44	7.7	8.6	7.97	8.37	6.77	7.17	2.55	3.5	2.77	3.07	3.92	4.22	13.2	13.9	13.23	13.49	14.36	14.62	10.9	11.55	11.15	11.41	12.28	12.54	12.3	12.8	12.49	12.75	13.62	13.88	9.77	10.3	9.89	10.19
19	N03	GC_Nontumor	0.00811776		0.000266156	6.32166e-06		3.11689e-05	1.47543e-06	3.36	5.19	3.84	4.24	5.04	5.44	7.7	8.6	8.01	8.41	6.81	7.21	2.55	3.5	2.74	3.04	3.89	4.19	13.2	13.9	13.64	13.9	14.77	15.03	10.9	11.55	11.15	11.41	12.28	12.54	12.3	12.8	12.43	12.69	13.56	13.82	9.77	10.3	9.95	10.25
19	N04	GC_Nontumor	0.00692065	9.41481e-07	0.000204619	2.51681e-06	8.71248e-07	5.89844e-05	2.19866e-06	3.36	5.19	3.84	4.24	5.04	5.44	7.7	8.6	8.04	8.44	6.84	7.24	2.55	3.5	2.77	3.07	3.92	4.22	13.2	13.9	13.64	13.9	14.77	15.03	10.9	11.55	11.12	11.38	12.25	12.51	12.3	12.8	12.46	12.72	13.59	13.85	9.77	10.3	9.89	10.19
19	T01	GC_Tumor	0.00777599		0.000308795			6.30237e-05	5.36922e-06	3.36	5.19	3.87	4.27	5.07	5.47	7.7	8.6	7.91	8.31	6.71	7.11	2.55	3.5	2.77	3.07	3.92	4.22	13.2	13.9	13.7	13.96	14.83	15.09	10.9	11.55	11.12	11.38	12.25	12.51	12.3	12.8	12.43	12.69	13.56	13.82	9.77	10.3	9.89	10.19
20	N01	GC_Nontumor	0.00570315		0.000286964				2.96352e-06	3.36	5.19	3.84	4.24	5.04	5.44	7.7	8.6	7.51	7.91	6.31	6.71	2.55	3.5	2.77	3.07	3.92	4.22	13.2	13.9	13.64	13.9	14.77	15.03	10.9	11.55	11	11.26	12.13	12.39	12.3	12.8	12.43	12.69	13.56	13.82	9.77	10.3	9.89	10.19
20	N02	GC_Nontumor	0.0106606	8.65205e-07	0.000221189	7.65227e-06		2.13182e-05	6.59301e-06	3.36	5.19	3.87	4.27	5.07	5.47	7.7	8.6	7.97	8.37	6.77	7.17	2.55	3.5	2.8	3.1	3.95	4.25	13.2	13.9	13.64	13.9	14.77	15.03	10.9	11.55	11.12	11.38	12.25	12.51	12.3	12.8	12.46	12.72	13.59	13.85	9.77	10.3	9.86	10.16
20	N03	GC_Nontumor	0.00846333		0.000197964	3.58479e-06		1.61485e-05		3.36	5.19	3.9	4.3	5.1	5.5	7.7	8.6	7.97	8.37	6.77	7.17	2.55	3.5	2.8	3.1	3.95	4.25	13.2	13.9	13.64	13.9	14.77	15.03	10.9	11.55	11.21	11.47	12.34	12.6	12.3	12.8	12.46	12.72	13.59	13.85	9.77	10.3	9.89	10.19
21	N01	GC_Nontumor	0.00650028		0.000155759				2.85806e-06	3.36	5.19	3.84	4.24	5.04	5.44	7.7	8.6	7.6	8	6.4	6.8	2.55	3.5	2.77	3.07	3.92	4.22	13.2	13.9	13.14	13.4	14.27	14.53	10.9	11.55	11.21	11.47	12.34	12.6	12.3	12.8	12.46	12.72	13.59	13.85	9.77	10.3	9.92	10.22
21	N02	GC_Nontumor	0.00628503	1.83455e-06	0.00018168			1.95391e-05		3.36	5.19	3.84	4.24	5.04	5.44	7.7	8.6	8.01	8.41	6.81	7.21	2.55	3.5	2.74	3.04	3.89	4.19	13.2	13.9	13.17	13.43	14.3	14.56	10.9	11.55	11.15	11.41	12.28	12.54	12.3	12.8	12.46	12.72	13.59	13.85	9.77	10.3	10.08	10.38
21	N03	GC_Nontumor	0.00629378		0.000150211					3.36	5.19	3.84	4.24	5.04	5.44	7.7	8.6	7.82	8.22	6.62	7.02	2.55	3.5	2.74	3.04	3.89	4.19	13.2	13.9	13.42	13.68	14.55	14.81	10.9	11.55	11.11	11.37	12.24	12.5	12.3	12.8	12.46	12.72	13.59	13.85	9.77	10.3	9.89	10.19
21	N04	GC_Nontumor	0.00592472		0.000171829			1.45547e-05		3.36	5.19	3.84	4.24	5.04	5.44	7.7	8.6	7.73	8.13	6.53	6.93	2.55	3.5	2.77	3.07	3.92	4.22	13.2	13.9	13.27	13.53	14.4	14.66	10.9	11.55	11	11.26	12.13	12.39	12.3	12.8	12.46	12.72	13.59	13.85	9.77	10.3	9.92	10.22
21	T01	GC_Tumor	0.00558578		7.00931e-05					3.36	5.19	3.84	4.24	5.04	5.44	7.7	8.6	7.57	7.97	6.37	6.77	2.55	3.5	2.74	3.04	3.89	4.19	13.2	13.9	13.45	13.71	14.58	14.84	10.9	11.55	11.15	11.41	12.28	12.54	12.3	12.8	12.43	12.69	13.56	13.82	9.77	10.3	9.64	9.94
22	N01	GC_Nontumor	0.00554661		0.000370232		1.15671e-06	3.18249e-05	1.44541e-05	3.36	5.19	3.28	3.68	4.48	4.88	7.7	8.6	7.82	8.22	6.62	7.02	2.55	3.5	2.49	2.79	3.64	3.94	13.2	13.9	13.45	13.71	14.58	14.84	10.9	11.55	10.78	11.04	11.91	12.17	12.3	12.8	12.3	12.56	13.43	13.69	9.77	10.3	9.8	10.1
23	N01	GC_Nontumor	0.00568247		0.000339031	1.67097e-06	4.07981e-06	4.3772e-05	3.80734e-06	3.36	5.19	3.34	3.74	4.54	4.94	7.7	8.6	7.88	8.28	6.68	7.08	2.55	3.5	2.49	2.79	3.64	3.94	13.2	13.9	13.45	13.71	14.58	14.84	10.9	11.55	10.93	11.19	12.06	12.32	12.3	12.8	12.33	12.59	13.46	13.72	9.77	10.3	9.8	10.1
24	N01	GC_Nontumor	0.00539094	3.67546e-06	0.00031589	2.25716e-06	2.21693e-06			3.36	5.19	3.34	3.74	4.54	4.94	7.7	8.6	7.91	8.31	6.71	7.11	2.55	3.5	2.52	2.82	3.67	3.97	13.2	13.9	13.33	13.59	14.46	14.72	10.9	11.55	10.97	11.23	12.1	12.36	12.3	12.8	12.33	12.59	13.46	13.72	9.77	10.3	9.64	9.94
25	N01	GC_Nontumor	0.00514503	5.09356e-07	0.000310799		9.07981e-06	4.39537e-05	2.91146e-06	3.36	5.19	4.34	4.74	5.54	5.94	7.7	8.6	8.28	8.68	7.08	7.48	2.55	3.5	3.21	3.51	4.36	4.66	13.2	13.9	13.39	13.65	14.52	14.78	10.9	11.55	11.15	11.41	12.28	12.54	12.3	12.8	12.49	12.75	13.62	13.88	9.77	10.3	10.01	10.31
25	N02	GC_Nontumor	0.00443312		0.000330903		8.05408e-06	3.50001e-05	4.11643e-06	3.36	5.19	3.87	4.27	5.07	5.47	7.7	8.6	7.96	8.36	6.76	7.16	2.55	3.5	2.74	3.04	3.89	4.19	13.2	13.9	13.67	13.93	14.8	15.06	10.9	11.55	11.12	11.38	12.25	12.51	12.3	12.8	12.43	12.69	13.56	13.82	9.77	10.3	9.95	10.25
25	N03	GC_Nontumor	0.00474902	2.96902e-06	0.000280249	2.63717e-06	1.08418e-05	6.55204e-05	1.79658e-06	3.36	5.19	3.84	4.24	5.04	5.44	7.7	8.6	8.07	8.47	6.87	7.27	2.55	3.5	2.74	3.04	3.89	4.19	13.2	13.9	13.61	13.87	14.74	15	10.9	11.55	11.15	11.41	12.28	12.54	12.3	12.8	12.46	12.72	13.59	13.85	9.77	10.3	9.95	10.25
25	N04	GC_Nontumor	0.00542085		0.000259263		1.33689e-05	7.46961e-05	2.61007e-06	3.36	5.19	3.87	4.27	5.07	5.47	7.7	8.6	7.66	8.06	6.46	6.86	2.55	3.5	2.74	3.04	3.89	4.19	13.2	13.9	13.33	13.59	14.46	14.72	10.9	11.55	11.12	11.38	12.25	12.51	12.3	12.8	12.46	12.72	13.59	13.85	9.77	10.3	9.98	10.28
26	N02	GC_Nontumor	0.00348179	1.48801e-05	0.000117678		8.36949e-06	4.34758e-05	4.69839e-06	3.36	5.19	3.41	3.81	4.61	5.01	7.7	8.6	7.94	8.34	6.74	7.14	2.55	3.5	2.55	2.85	3.7	4	13.2	13.9	13.64	13.9	14.77	15.03	10.9	11.55	11.03	11.29	12.16	12.42	12.3	12.8	12.4	12.66	13.53	13.79	9.77	10.3	9.86	10.16
26	N04	GC_Nontumor	0.00403171	1.10983e-05	9.33175e-05		8.39882e-06	9.92967e-05	5.15014e-06	3.36	5.19	3.41	3.81	4.61	5.01	7.7	8.6	7.91	8.31	6.71	7.11	2.55	3.5	2.59	2.89	3.74	4.04	13.2	13.9	13.61	13.87	14.74	15	10.9	11.55	11.03	11.29	12.16	12.42	12.3	12.8	12.36	12.62	13.49	13.75	9.77	10.3	9.86	10.16
26	N05	GC_Nontumor	0.00488512	4.94295e-06	0.00013088		1.37514e-05	0.000108701	3.99473e-06	3.36	5.19	3.41	3.81	4.61	5.01	7.7	8.6	7.94	8.34	6.74	7.14	2.55	3.5	2.59	2.89	3.74	4.04	13.2	13.9	13.67	13.93	14.8	15.06	10.9	11.55	11.03	11.29	12.16	12.42	12.3	12.8	12.4	12.66	13.53	13.79	9.77	10.3	9.89	10.19
27	N01	GC_Nontumor	0.00581854		0.000470311		2.14655e-06	2.41715e-05		3.36	5.19	3.34	3.74	4.54	4.94	7.7	8.6	8.19	8.59	6.99	7.39	2.55	3.5	2.52	2.82	3.67	3.97	13.2	13.9	13.36	13.62	14.49	14.75	10.9	11.55	10.97	11.23	12.1	12.36	12.3	12.8	12.33	12.59	13.46	13.72	9.77	10.3	9.83	10.13
28	N01	GC_Tumor	0.00226567		5.09019e-05	1.33967e-06				3.36	5.19	3.73	4.13	4.93	5.33	7.7	8.6	8.15	8.55	6.95	7.35	2.55	3.5	2.62	2.92	3.77	4.07	13.2	13.9	13.32	13.58	14.45	14.71	10.9	11.55	11.04	11.3	12.17	12.43	12.3	12.8	12.42	12.68	13.55	13.81	9.77	10.3	10.12	10.42
28	N02	GC_Nontumor	0.00229142	7.80515e-07	5.66067e-05	2.19884e-07				3.36	5.19	3.73	4.13	4.93	5.33	7.7	8.6	8.02	8.42	6.82	7.22	2.55	3.5	2.66	2.96	3.81	4.11	13.2	13.9	13.63	13.89	14.76	15.02	10.9	11.55	11.04	11.3	12.17	12.43	12.3	12.8	12.24	12.5	13.37	13.63	9.77	10.3	10.03	10.33
28	N04	GC_Nontumor	0.00384357	7.79493e-07	7.99025e-05			5.33963e-06		3.36	5.19	3.73	4.13	4.93	5.33	7.7	8.6	8.02	8.42	6.82	7.22	2.55	3.5	2.62	2.92	3.77	4.07	13.2	13.9	13.27	13.53	14.4	14.66	10.9	11.55	11.08	11.34	12.21	12.47	12.3	12.8	12.47	12.73	13.6	13.86	9.77	10.3	9.81	10.11
28	N05	GC_Nontumor	0.00294034		4.53805e-05				1.19367e-06	3.36	5.19	3.73	4.13	4.93	5.33	7.7	8.6	7.62	8.02	6.42	6.82	2.55	3.5	2.62	2.92	3.77	4.07	13.2	13.9	13.09	13.35	14.22	14.48	10.9	11.55	11.04	11.3	12.17	12.43	12.3	12.8	12.2	12.46	13.33	13.59	9.77	10.3	9.9	10.2
29	N02	GC_Nontumor	0.0037225		0.000118687		1.11163e-06	1.90168e-05	3.24228e-06	3.36	5.19	3.47	3.87	4.67	5.07	7.7	8.6	7.97	8.37	6.77	7.17	2.55	3.5	2.62	2.92	3.77	4.07	13.2	13.9	13.3	13.56	14.43	14.69	10.9	11.55	11.09	11.35	12.22	12.48	12.3	12.8	12.49	12.75	13.62	13.88	9.77	10.3	10.04	10.34
29	N03	GC_Nontumor	0.00461321		0.000113125		1.05245e-06	2.54663e-05	1.81191e-06	3.36	5.19	3.47	3.87	4.67	5.07	7.7	8.6	8.16	8.56	6.96	7.36	2.55	3.5	2.62	2.92	3.77	4.07	13.2	13.9	13.61	13.87	14.74	15	10.9	11.55	11.09	11.35	12.22	12.48	12.3	12.8	12.49	12.75	13.62	13.88	9.77	10.3	10.04	10.34
29	N04	GC_Nontumor	0.00391687		0.000117517		2.82731e-07	2.33453e-05	1.93394e-06	3.36	5.19	3.47	3.87	4.67	5.07	7.7	8.6	7.91	8.31	6.71	7.11	2.55	3.5	2.62	2.92	3.77	4.07	13.2	13.9	13.67	13.93	14.8	15.06	10.9	11.55	11.12	11.38	12.25	12.51	12.3	12.8	12.49	12.75	13.62	13.88	9.77	10.3	10.04	10.34
29	N05	GC_Nontumor	0.00323469	2.30968e-06	6.08363e-05		9.20511e-07	2.13006e-05	1.19037e-06	3.36	5.19	3.47	3.87	4.67	5.07	7.7	8.6	8.16	8.56	6.96	7.36	2.55	3.5	2.65	2.95	3.8	4.1	13.2	13.9	13.61	13.87	14.74	15	10.9	11.55	11.09	11.35	12.22	12.48	12.3	12.8	12.49	12.75	13.62	13.88	9.77	10.3	10.04	10.34
29	T01	GC_Tumor	0.00252535	2.65762e-05	5.4189e-05			2.07375e-05	1.94811e-06	3.36	5.19	3.47	3.87	4.67	5.07	7.7	8.6	8.13	8.53	6.93	7.33	2.55	3.5	2.62	2.92	3.77	4.07	13.2	13.9	13.3	13.56	14.43	14.69	10.9	11.55	11.12	11.38	12.25	12.51	12.3	12.8	12.49	12.75	13.62	13.88	9.77	10.3	10.04	10.34
30	N03	GC_Nontumor	0.00350502	1.12707e-06	0.000163374	8.77696e-06	3.9738e-06	6.31407e-05	1.32217e-06	3.36	5.19	3.41	3.81	4.61	5.01	7.7	8.6	7.94	8.34	6.74	7.14	2.55	3.5	2.59	2.89	3.74	4.04	13.2	13.9	13.55	13.81	14.68	14.94	10.9	11.55	11.03	11.29	12.16	12.42	12.3	12.8	12.4	12.66	13.53	13.79	9.77	10.3	9.89	10.19
30	N04	GC_Nontumor	0.0026337		0.000104055	5.72919e-06	6.55932e-07	3.95324e-05	2.20616e-06	3.36	5.19	3.41	3.81	4.61	5.01	7.7	8.6	7.94	8.34	6.74	7.14	2.55	3.5	2.59	2.89	3.74	4.04	13.2	13.9	13.55	13.81	14.68	14.94	10.9	11.55	11.06	11.32	12.19	12.45	12.3	12.8	12.4	12.66	13.53	13.79	9.77	10.3	9.83	10.13
30	N05	GC_Nontumor	0.00397387	1.69716e-06	8.38372e-05	4.91544e-06	1.03915e-06	4.36928e-05	4.3432e-06	3.36	5.19	3.41	3.81	4.61	5.01	7.7	8.6	7.97	8.37	6.77	7.17	2.55	3.5	2.59	2.89	3.74	4.04	13.2	13.9	13.55	13.81	14.68	14.94	10.9	11.55	11.06	11.32	12.19	12.45	12.3	12.8	12.4	12.66	13.53	13.79	9.77	10.3	9.89	10.19
31	N01	GC_Nontumor	0.00291159		0.000131921					3.36	5.19	3.31	3.71	4.51	4.91	7.7	8.6	7.69	8.09	6.49	6.89	2.55	3.5	2.52	2.82	3.67	3.97	13.2	13.9	13.55	13.81	14.68	14.94	10.9	11.55	10.84	11.1	11.97	12.23	12.3	12.8	12.43	12.69	13.56	13.82	9.77	10.3	9.87	10.17
31	N02	GC_Nontumor	0.00190243	9.10452e-06	0.000166983			9.3576e-05		3.36	5.19	3.31	3.71	4.51	4.91	7.7	8.6	7.85	8.25	6.65	7.05	2.55	3.5	2.49	2.79	3.64	3.94	13.2	13.9	13.39	13.65	14.52	14.78	10.9	11.55	11.06	11.32	12.19	12.45	12.3	12.8	12.33	12.59	13.46	13.72	9.77	10.3	9.92	10.22
31	N03	GC_Nontumor	0.00180476	6.97752e-05	0.000143536					3.36	5.19	3.31	3.71	4.51	4.91	7.7	8.6	7.82	8.22	6.62	7.02	2.55	3.5	2.52	2.82	3.67	3.97	13.2	13.9	13.23	13.49	14.36	14.62	10.9	11.55	11.11	11.37	12.24	12.5	12.3	12.8	12.3	12.56	13.43	13.69	9.77	10.3	10.08	10.38
31	N04	GC_Nontumor	0.00196908	2.83343e-05	0.000133527	4.94435e-06		6.68705e-05		3.36	5.19	3.34	3.74	4.54	4.94	7.7	8.6	7.82	8.22	6.62	7.02	2.55	3.5	2.52	2.82	3.67	3.97	13.2	13.9	13.61	13.87	14.74	15	10.9	11.55	11.11	11.37	12.24	12.5	12.3	12.8	12.27	12.53	13.4	13.66	9.77	10.3	9.7	10
32	N01	GC_Nontumor	0.00266013		9.17267e-05			4.46506e-05		3.36	5.19	3.31	3.71	4.51	4.91	7.7	8.6	7.79	8.19	6.59	6.99	2.55	3.5	2.49	2.79	3.64	3.94	13.2	13.9	13.42	13.68	14.55	14.81	10.9	11.55	11.11	11.37	12.24	12.5	12.3	12.8	12.27	12.53	13.4	13.66	9.77	10.3	9.83	10.13
32	N02	GC_Nontumor	0.00356717		7.06987e-05					3.36	5.19	3.34	3.74	4.54	4.94	7.7	8.6	8.1	8.5	6.9	7.3	2.55	3.5	2.52	2.82	3.67	3.97	13.2	13.9	13.11	13.37	14.24	14.5	10.9	11.55	11	11.26	12.13	12.39	12.3	12.8	12.43	12.69	13.56	13.82	9.77	10.3	9.83	10.13
32	N03	GC_Nontumor	0.00176111		6.93481e-05					3.36	5.19	3.31	3.71	4.51	4.91	7.7	8.6	7.96	8.36	6.76	7.16	2.55	3.5	2.49	2.79	3.64	3.94	13.2	13.9	13.42	13.68	14.55	14.81	10.9	11.55	11.11	11.37	12.24	12.5	12.3	12.8	12.3	12.56	13.43	13.69	9.77	10.3	9.76	10.06
32	N04	GC_Nontumor	0.00258679	2.47422e-05	6.39354e-05					3.36	5.19	3.34	3.74	4.54	4.94	7.7	8.6	7.79	8.19	6.59	6.99	2.55	3.5	2.52	2.82	3.67	3.97	13.2	13.9	13.45	13.71	14.58	14.84	10.9	11.55	11.11	11.37	12.24	12.5	12.3	12.8	12.27	12.53	13.4	13.66	9.77	10.3	9.87	10.17
33	N01	GC_Nontumor	0.00363644	6.79118e-06	0.000130296					3.36	5.19	3.31	3.71	4.51	4.91	7.7	8.6	7.82	8.22	6.62	7.02	2.55	3.5	2.49	2.79	3.64	3.94	13.2	13.9	13.11	13.37	14.24	14.5	10.9	11.55	10.97	11.23	12.1	12.36	12.3	12.8	12.3	12.56	13.43	13.69	9.77	10.3	9.87	10.17
33	N02	GC_Nontumor	0.00205992	5.01312e-06	0.000142582					3.36	5.19	3.31	3.71	4.51	4.91	7.7	8.6	8.04	8.44	6.84	7.24	2.55	3.5	2.52	2.82	3.67	3.97	13.2	13.9	13.33	13.59	14.46	14.72	10.9	11.55	11.11	11.37	12.24	12.5	12.3	12.8	12.36	12.62	13.49	13.75	9.77	10.3	9.87	10.17
33	N03	GC_Nontumor	0.00247067	1.82503e-05	7.18902e-05					3.36	5.19	3.31	3.71	4.51	4.91	7.7	8.6	7.79	8.19	6.59	6.99	2.55	3.5	2.49	2.79	3.64	3.94	13.2	13.9	13.08	13.34	14.21	14.47	10.9	11.55	11	11.26	12.13	12.39	12.3	12.8	12.43	12.69	13.56	13.82	9.77	10.3	9.87	10.17
33	N04	GC_Nontumor	0.00116498	8.60014e-06	4.32061e-05	4.0185e-06				3.36	5.19	3.31	3.71	4.51	4.91	7.7	8.6	7.88	8.28	6.68	7.08	2.55	3.5	2.52	2.82	3.67	3.97	13.2	13.9	13.11	13.37	14.24	14.5	10.9	11.55	11.11	11.37	12.24	12.5	12.3	12.8	12.43	12.69	13.56	13.82	9.77	10.3	9.87	10.17
34	N01	GC_Nontumor	0.00259104	4.71091e-05	9.76362e-05			7.16843e-05		3.36	5.19	3.31	3.71	4.51	4.91	7.7	8.6	7.79	8.19	6.59	6.99	2.55	3.5	2.49	2.79	3.64	3.94	13.2	13.9	13.17	13.43	14.3	14.56	10.9	11.55	11.31	11.57	12.44	12.7	12.3	12.8	12.27	12.53	13.4	13.66	9.77	10.3	9.73	10.03
34	N02	GC_Nontumor	0.00262818	1.09643e-05	0.00011095	3.99274e-06			1.02966e-05	3.36	5.19	3.28	3.68	4.48	4.88	7.7	8.6	7.79	8.19	6.59	6.99	2.55	3.5	2.49	2.79	3.64	3.94	13.2	13.9	13.2	13.46	14.33	14.59	10.9	11.55	11.03	11.29	12.16	12.42	12.3	12.8	12.43	12.69	13.56	13.82	9.77	10.3	9.73	10.03
34	N03	GC_Nontumor	0.00205177		0.000106811					3.36	5.19	3.31	3.71	4.51	4.91	7.7	8.6	7.79	8.19	6.59	6.99	2.55	3.5	2.52	2.82	3.67	3.97	13.2	13.9	13.33	13.59	14.46	14.72	10.9	11.55	11.11	11.37	12.24	12.5	12.3	12.8	12.3	12.56	13.43	13.69	9.77	10.3	10.11	10.41
34	N04	GC_Nontumor	0.00361603		0.000126309			7.74659e-05		3.36	5.19	3.31	3.71	4.51	4.91	7.7	8.6	7.85	8.25	6.65	7.05	2.55	3.5	2.49	2.79	3.64	3.94	13.2	13.9	13.67	13.93	14.8	15.06	10.9	11.55	10.78	11.04	11.91	12.17	12.3	12.8	12.3	12.56	13.43	13.69	9.77	10.3	9.89	10.19
35	N03	GC_Nontumor	0.00286852		7.29344e-05	2.22333e-07	4.47618e-07	3.46054e-05	1.29971e-06	3.36	5.19	3.41	3.81	4.61	5.01	7.7	8.6	7.91	8.31	6.71	7.11	2.55	3.5	2.55	2.85	3.7	4	13.2	13.9	13.58	13.84	14.71	14.97	10.9	11.55	11.09	11.35	12.22	12.48	12.3	12.8	12.43	12.69	13.56	13.82	9.77	10.3	9.92	10.22
35	N04	GC_Nontumor	0.00280052		0.000167367	7.174e-07	9.99141e-07	3.09197e-05	2.21957e-06	3.36	5.19	3.41	3.81	4.61	5.01	7.7	8.6	8.13	8.53	6.93	7.33	2.55	3.5	2.62	2.92	3.77	4.07	13.2	13.9	13.45	13.71	14.58	14.84	10.9	11.55	11.03	11.29	12.16	12.42	12.3	12.8	12.43	12.69	13.56	13.82	9.77	10.3	9.89	10.19
35	N05	GC_Nontumor	0.00306064		8.67824e-05		7.07006e-07	3.63748e-05	7.15611e-07	3.36	5.19	3.41	3.81	4.61	5.01	7.7	8.6	7.69	8.09	6.49	6.89	2.55	3.5	2.55	2.85	3.7	4	13.2	13.9	13.42	13.68	14.55	14.81	10.9	11.55	11.12	11.38	12.25	12.51	12.3	12.8	12.4	12.66	13.53	13.79	9.77	10.3	9.89	10.19
36	N01	GC_Nontumor	0.00218276	5.12878e-06	0.000182936	2.53871e-06		4.38988e-05		3.36	5.19	3.34	3.74	4.54	4.94	7.7	8.6	7.79	8.19	6.59	6.99	2.55	3.5	2.52	2.82	3.67	3.97	13.2	13.9	13.48	13.74	14.61	14.87	10.9	11.55	11.11	11.37	12.24	12.5	12.3	12.8	12.52	12.78	13.65	13.91	9.77	10.3	9.83	10.13
36	N02	GC_Nontumor	0.00199078	2.01804e-05	0.00019223					3.36	5.19	3.31	3.71	4.51	4.91	7.7	8.6	7.82	8.22	6.62	7.02	2.55	3.5	2.49	2.79	3.64	3.94	13.2	13.9	13.45	13.71	14.58	14.84	10.9	11.55	11.4	11.66	12.53	12.79	12.3	12.8	12.43	12.69	13.56	13.82	9.77	10.3	9.76	10.06
36	N03	GC_Nontumor	0.00186965		7.75738e-05					3.36	5.19	3.31	3.71	4.51	4.91	7.7	8.6	7.85	8.25	6.65	7.05	2.55	3.5	2.52	2.82	3.67	3.97	13.2	13.9	13.14	13.4	14.27	14.53	10.9	11.55	10.81	11.07	11.94	12.2	12.3	12.8	12.3	12.56	13.43	13.69	9.77	10.3	9.87	10.17
36	T01	GC_Tumor	0.00139312	2.24862e-05	8.717e-05	2.08185e-06			1.50309e-05	3.36	5.19	3.31	3.71	4.51	4.91	7.7	8.6	7.79	8.19	6.59	6.99	2.55	3.5	2.49	2.79	3.64	3.94	13.2	13.9	13.45	13.71	14.58	14.84	10.9	11.55	11.11	11.37	12.24	12.5	12.3	12.8	12.3	12.56	13.43	13.69	9.77	10.3	9.73	10.03
37	N03	GC_Nontumor	0.00267536	2.49545e-06	5.856e-05	1.49872e-06	6.72103e-07	2.44818e-05	2.20492e-06	3.36	5.19	3.41	3.81	4.61	5.01	7.7	8.6	8.13	8.53	6.93	7.33	2.55	3.5	2.59	2.89	3.74	4.04	13.2	13.9	13.2	13.46	14.33	14.59	10.9	11.55	11.03	11.29	12.16	12.42	12.3	12.8	12.43	12.69	13.56	13.82	9.77	10.3	9.89	10.19
37	N04	GC_Nontumor	0.00321135	1.49336e-06	6.63711e-05	2.79442e-06	1.04166e-06	3.92265e-05		3.36	5.19	3.41	3.81	4.61	5.01	7.7	8.6	7.94	8.34	6.74	7.14	2.55	3.5	2.59	2.89	3.74	4.04	13.2	13.9	13.27	13.53	14.4	14.66	10.9	11.55	11.03	11.29	12.16	12.42	12.3	12.8	12.4	12.66	13.53	13.79	9.77	10.3	9.61	9.91
37	N05	GC_Nontumor	0.0034241	2.74689e-07	0.000101555	2.5706e-06	6.46813e-07	4.57969e-05		3.36	5.19	3.41	3.81	4.61	5.01	7.7	8.6	7.97	8.37	6.77	7.17	2.55	3.5	2.59	2.89	3.74	4.04	13.2	13.9	13.23	13.49	14.36	14.62	10.9	11.55	11.03	11.29	12.16	12.42	12.3	12.8	12.4	12.66	13.53	13.79	9.77	10.3	9.67	9.97
38	N01	GC_Nontumor	0.00223516	1.52177e-05	0.000289188			8.52694e-05		3.36	5.19	3.31	3.71	4.51	4.91	7.7	8.6	7.82	8.22	6.62	7.02	2.55	3.5	2.55	2.85	3.7	4	13.2	13.9	13.45	13.71	14.58	14.84	10.9	11.55	10.93	11.19	12.06	12.32	12.3	12.8	12.3	12.56	13.43	13.69	9.77	10.3	9.76	10.06
38	N02	GC_Nontumor	0.00361179	1.57385e-05	0.000144611			5.38865e-05		3.36	5.19	3.31	3.71	4.51	4.91	7.7	8.6	7.82	8.22	6.62	7.02	2.55	3.5	2.52	2.82	3.67	3.97	13.2	13.9	13.64	13.9	14.77	15.03	10.9	11.55	10.87	11.13	12	12.26	12.3	12.8	12.33	12.59	13.46	13.72	9.77	10.3	10.08	10.38
38	N03	GC_Nontumor	0.0018635		0.000134826					3.36	5.19	3.31	3.71	4.51	4.91	7.7	8.6	7.85	8.25	6.65	7.05	2.55	3.5	2.49	2.79	3.64	3.94	13.2	13.9	13.55	13.81	14.68	14.94	10.9	11.55	11.25	11.51	12.38	12.64	12.3	12.8	12.3	12.56	13.43	13.69	9.77	10.3	9.86	10.16
38	T01	GC_Tumor	0.00141875	1.54093e-05	5.42315e-05			8.44889e-05		3.36	5.19	3.31	3.71	4.51	4.91	7.7	8.6	7.76	8.16	6.56	6.96	2.55	3.5	2.49	2.79	3.64	3.94	13.2	13.9	13.58	13.84	14.71	14.97	10.9	11.55	11.4	11.66	12.53	12.79	12.3	12.8	12.3	12.56	13.43	13.69	9.77	10.3	9.87	10.17
39	N01	GC_Nontumor	0.00364567		0.000141958			8.30874e-05		3.36	5.19	3.34	3.74	4.54	4.94	7.7	8.6	7.82	8.22	6.62	7.02	2.55	3.5	2.52	2.82	3.67	3.97	13.2	13.9	13.48	13.74	14.61	14.87	10.9	11.55	11	11.26	12.13	12.39	12.3	12.8	12.33	12.59	13.46	13.72	9.77	10.3	9.8	10.1
39	N02	GC_Nontumor	0.00198585		5.92821e-05			8.56872e-05		3.36	5.19	3.31	3.71	4.51	4.91	7.7	8.6	7.76	8.16	6.56	6.96	2.55	3.5	2.49	2.79	3.64	3.94	13.2	13.9	13.67	13.93	14.8	15.06	10.9	11.55	10.93	11.19	12.06	12.32	12.3	12.8	12.27	12.53	13.4	13.66	9.77	10.3	9.76	10.06
39	N03	GC_Nontumor	0.00332135	2.14133e-06	0.000167845	3.67456e-06		4.10366e-05		3.36	5.19	3.34	3.74	4.54	4.94	7.7	8.6	7.82	8.22	6.62	7.02	2.55	3.5	2.49	2.79	3.64	3.94	13.2	13.9	13.14	13.4	14.27	14.53	10.9	11.55	11.28	11.54	12.41	12.67	12.3	12.8	12.33	12.59	13.46	13.72	9.77	10.3	9.98	10.28
39	N04	GC_Nontumor	0.00268568	7.7803e-06	7.81831e-05		3.04282e-06			3.36	5.19	3.31	3.71	4.51	4.91	7.7	8.6	7.79	8.19	6.59	6.99	2.55	3.5	2.52	2.82	3.67	3.97	13.2	13.9	13.36	13.62	14.49	14.75	10.9	11.55	11	11.26	12.13	12.39	12.3	12.8	12.33	12.59	13.46	13.72	9.77	10.3	9.87	10.17
40	N01	GC_Nontumor	0.00376966	4.32299e-06	0.00010309	7.86617e-06		2.29869e-05	6.65094e-06	3.36	5.19	3.37	3.77	4.57	4.97	7.7	8.6	7.94	8.34	6.74	7.14	2.55	3.5	2.55	2.85	3.7	4	13.2	13.9	13.51	13.77	14.64	14.9	10.9	11.55	10.97	11.23	12.1	12.36	12.3	12.8	12.36	12.62	13.49	13.75	9.77	10.3	9.86	10.16
40	N02	GC_Nontumor	0.00385186	1.36146e-05	0.000133014	1.79138e-05			5.08733e-06	3.36	5.19	3.41	3.81	4.61	5.01	7.7	8.6	7.91	8.31	6.71	7.11	2.55	3.5	2.55	2.85	3.7	4	13.2	13.9	13.55	13.81	14.68	14.94	10.9	11.55	11.15	11.41	12.28	12.54	12.3	12.8	12.4	12.66	13.53	13.79	9.77	10.3	9.89	10.19
40	N03	GC_Nontumor	0.00379168	5.76997e-06	0.000112166	4.30707e-06	8.21378e-07	1.84309e-05	5.08264e-06	3.36	5.19	3.41	3.81	4.61	5.01	7.7	8.6	7.94	8.34	6.74	7.14	2.55	3.5	2.59	2.89	3.74	4.04	13.2	13.9	13.55	13.81	14.68	14.94	10.9	11.55	11.06	11.32	12.19	12.45	12.3	12.8	12.4	12.66	13.53	13.79	9.77	10.3	9.89	10.19
40	N04	GC_Nontumor	0.00337331	9.75304e-05	9.33846e-05	5.74583e-06		2.31476e-05	2.64787e-06	3.36	5.19	3.41	3.81	4.61	5.01	7.7	8.6	7.94	8.34	6.74	7.14	2.55	3.5	2.59	2.89	3.74	4.04	13.2	13.9	13.55	13.81	14.68	14.94	10.9	11.55	11.03	11.29	12.16	12.42	12.3	12.8	12.4	12.66	13.53	13.79	9.77	10.3	9.86	10.16
40	N05	GC_Nontumor	0.00334907	6.16749e-06	8.58758e-05	3.82717e-06	9.44371e-07	1.91231e-05	6.09731e-06	3.36	5.19	3.41	3.81	4.61	5.01	7.7	8.6	7.97	8.37	6.77	7.17	2.55	3.5	2.59	2.89	3.74	4.04	13.2	13.9	13.55	13.81	14.68	14.94	10.9	11.55	11.06	11.32	12.19	12.45	12.3	12.8	12.36	12.62	13.49	13.75	9.77	10.3	9.86	10.16
41	N01	GC_Nontumor	0.00350944	2.60161e-06	0.000111741	1.13499e-06		1.55499e-05	6.82673e-06	3.36	5.19	3.37	3.77	4.57	4.97	7.7	8.6	7.91	8.31	6.71	7.11	2.55	3.5	2.52	2.82	3.67	3.97	13.2	13.9	13.51	13.77	14.64	14.9	10.9	11.55	11.03	11.29	12.16	12.42	12.3	12.8	12.43	12.69	13.56	13.82	9.77	10.3	9.89	10.19
41	N02	GC_Nontumor	0.00333651	3.82424e-05	0.000136474	2.14291e-06	9.31037e-07	3.27545e-05	6.7491e-06	3.36	5.19	3.37	3.77	4.57	4.97	7.7	8.6	7.94	8.34	6.74	7.14	2.55	3.5	2.55	2.85	3.7	4	13.2	13.9	13.51	13.77	14.64	14.9	10.9	11.55	11	11.26	12.13	12.39	12.3	12.8	12.4	12.66	13.53	13.79	9.77	10.3	9.86	10.16
41	N03	GC_Nontumor	0.00296558	5.61764e-06	8.28353e-05		6.18462e-07	3.05288e-05	2.0755e-06	3.36	5.19	3.37	3.77	4.57	4.97	7.7	8.6	7.94	8.34	6.74	7.14	2.55	3.5	2.59	2.89	3.74	4.04	13.2	13.9	13.2	13.46	14.33	14.59	10.9	11.55	11.37	11.63	12.5	12.76	12.3	12.8	12.4	12.66	13.53	13.79	9.77	10.3	9.83	10.13
41	N04	GC_Nontumor	0.00382034	3.60109e-06	0.0001529	2.84546e-06	1.10891e-06	9.50735e-05	9.33596e-07	3.36	5.19	3.37	3.77	4.57	4.97	7.7	8.6	7.94	8.34	6.74	7.14	2.55	3.5	2.55	2.85	3.7	4	13.2	13.9	13.2	13.46	14.33	14.59	10.9	11.55	11	11.26	12.13	12.39	12.3	12.8	12.4	12.66	13.53	13.79	9.77	10.3	9.83	10.13
41	N05	GC_Nontumor	0.00317314	7.51328e-06	9.75908e-05		5.86816e-07	8.56027e-05	6.25841e-06	3.36	5.19	3.41	3.81	4.61	5.01	7.7	8.6	7.91	8.31	6.71	7.11	2.55	3.5	2.55	2.85	3.7	4	13.2	13.9	13.58	13.84	14.71	14.97	10.9	11.55	11.06	11.32	12.19	12.45	12.3	12.8	12.4	12.66	13.53	13.79	9.77	10.3	9.89	10.19
42	N02	GC_Nontumor	0.00165717		0.000110962					3.36	5.19	3.31	3.71	4.51	4.91	7.7	8.6	7.82	8.22	6.62	7.02	2.55	3.5	2.49	2.79	3.64	3.94	13.2	13.9	13.48	13.74	14.61	14.87	10.9	11.55	11.11	11.37	12.24	12.5	12.3	12.8	12.49	12.75	13.62	13.88	9.77	10.3	9.87	10.17
42	N03	GC_Nontumor	0.00280805		0.000219838			5.38888e-05		3.36	5.19	3.34	3.74	4.54	4.94	7.7	8.6	7.96	8.36	6.76	7.16	2.55	3.5	2.52	2.82	3.67	3.97	13.2	13.9	13.55	13.81	14.68	14.94	10.9	11.55	11.34	11.6	12.47	12.73	12.3	12.8	12.27	12.53	13.4	13.66	9.77	10.3	9.87	10.17
42	N04	GC_Nontumor	0.0022334	1.70431e-05	0.000154155			0.000105048		3.36	5.19	3.31	3.71	4.51	4.91	7.7	8.6	7.85	8.25	6.65	7.05	2.55	3.5	2.52	2.82	3.67	3.97	13.2	13.9	13.39	13.65	14.52	14.78	10.9	11.55	10.97	11.23	12.1	12.36	12.3	12.8	12.33	12.59	13.46	13.72	9.77	10.3	9.87	10.17
43	N02	GC_Nontumor	0.00265394	8.12783e-06	0.000188718					3.36	5.19	3.34	3.74	4.54	4.94	7.7	8.6	7.85	8.25	6.65	7.05	2.55	3.5	2.49	2.79	3.64	3.94	13.2	13.9	13.33	13.59	14.46	14.72	10.9	11.55	11.11	11.37	12.24	12.5	12.3	12.8	12.27	12.53	13.4	13.66	9.77	10.3	9.87	10.17
43	N03	GC_Nontumor	0.00303607		0.000164236					3.36	5.19	3.31	3.71	4.51	4.91	7.7	8.6	7.96	8.36	6.76	7.16	2.55	3.5	2.52	2.82	3.67	3.97	13.2	13.9	13.08	13.34	14.21	14.47	10.9	11.55	11.11	11.37	12.24	12.5	12.3	12.8	12.43	12.69	13.56	13.82	9.77	10.3	9.76	10.06
43	N04	GC_Nontumor	0.00196126		0.000121554					3.36	5.19	3.31	3.71	4.51	4.91	7.7	8.6	7.76	8.16	6.56	6.96	2.55	3.5	2.52	2.82	3.67	3.97	13.2	13.9	13.39	13.65	14.52	14.78	10.9	11.55	11.11	11.37	12.24	12.5	12.3	12.8	12.3	12.56	13.43	13.69	9.77	10.3	9.87	10.17
43	N05	GC_Nontumor	0.0017246		0.000116366				1.4562e-05	3.36	5.19	3.31	3.71	4.51	4.91	7.7	8.6	7.82	8.22	6.62	7.02	2.55	3.5	2.49	2.79	3.64	3.94	13.2	13.9	13.11	13.37	14.24	14.5	10.9	11.55	11.11	11.37	12.24	12.5	12.3	12.8	12.43	12.69	13.56	13.82	9.77	10.3	10.11	10.41
44	N02	GC_Nontumor	0.00188785	7.24941e-07	5.77521e-05	8.06621e-07		8.82882e-06		3.36	5.19	3.78	4.18	4.98	5.38	7.7	8.6	8.06	8.46	6.86	7.26	2.55	3.5	2.66	2.96	3.81	4.11	13.2	13.9	13.32	13.58	14.45	14.71	10.9	11.55	11.17	11.43	12.3	12.56	12.3	12.8	12.47	12.73	13.6	13.86	9.77	10.3	9.99	10.29
44	N03	GC_Nontumor	0.00214349	4.62301e-07	2.75491e-05	3.86682e-07		4.43151e-06		3.36	5.19	3.82	4.22	5.02	5.42	7.7	8.6	7.89	8.29	6.69	7.09	2.55	3.5	2.71	3.01	3.86	4.16	13.2	13.9	13.36	13.62	14.49	14.75	10.9	11.55	11.04	11.3	12.17	12.43	12.3	12.8	12.51	12.77	13.64	13.9	9.77	10.3	9.63	9.93
45	N02	GC_Nontumor	0.00178579	1.39448e-05	0.000117088			8.33829e-06		3.36	5.19	3.82	4.22	5.02	5.42	7.7	8.6	8.11	8.51	6.91	7.31	2.55	3.5	2.71	3.01	3.86	4.16	13.2	13.9	13.05	13.31	14.18	14.44	10.9	11.55	11.1	11.36	12.23	12.49	12.3	12.8	12.51	12.77	13.64	13.9	9.77	10.3	10.03	10.33
45	N03	GC_Nontumor	0.00210176	5.47422e-06	3.10884e-05			1.13444e-05		3.36	5.19	3.82	4.22	5.02	5.42	7.7	8.6	8.11	8.51	6.91	7.31	2.55	3.5	2.71	3.01	3.86	4.16	13.2	13.9	13.4	13.66	14.53	14.79	10.9	11.55	11.1	11.36	12.23	12.49	12.3	12.8	12.47	12.73	13.6	13.86	9.77	10.3	9.72	10.02
45	N04	GC_Nontumor	0.00191501	7.37824e-06	1.74063e-05					3.36	5.19	3.82	4.22	5.02	5.42	7.7	8.6	8.11	8.51	6.91	7.31	2.55	3.5	2.71	3.01	3.86	4.16	13.2	13.9	13.36	13.62	14.49	14.75	10.9	11.55	11.35	11.61	12.48	12.74	12.3	12.8	12.33	12.59	13.46	13.72	9.77	10.3	9.9	10.2
45	N05	GC_Nontumor	0.00271025		1.34076e-05			4.26481e-06	1.21202e-06	3.36	5.19	3.86	4.26	5.06	5.46	7.7	8.6	8.2	8.6	7	7.4	2.55	3.5	2.75	3.05	3.9	4.2	13.2	13.9	13.45	13.71	14.58	14.84	10.9	11.55	11.26	11.52	12.39	12.65	12.3	12.8	12.6	12.86	13.73	13.99	9.77	10.3	9.68	9.98
45	N06	GC_Nontumor	0.00271228	1.77922e-05	2.32858e-05					3.36	5.19	3.95	4.35	5.15	5.55	7.7	8.6	8.29	8.69	7.09	7.49	2.55	3.5	2.8	3.1	3.95	4.25	13.2	13.9	13.27	13.53	14.4	14.66	10.9	11.55	10.95	11.21	12.08	12.34	12.3	12.8	12.65	12.91	13.78	14.04	9.77	10.3	9.63	9.93
46	N02	GC_Nontumor	0.00174666	6.61145e-07	2.14554e-05	3.66285e-07		6.70993e-06		3.36	5.19	3.95	4.35	5.15	5.55	7.7	8.6	8.29	8.69	7.09	7.49	2.55	3.5	2.75	3.05	3.9	4.2	13.2	13.9	13.45	13.71	14.58	14.84	10.9	11.55	10.77	11.03	11.9	12.16	12.3	12.8	12.6	12.86	13.73	13.99	9.77	10.3	9.95	10.25
46	N03	GC_Nontumor	0.0026748	2.31286e-06	7.01812e-05	6.20811e-07		1.08251e-05		3.36	5.19	3.73	4.13	4.93	5.33	7.7	8.6	8.02	8.42	6.82	7.22	2.55	3.5	2.66	2.96	3.81	4.11	13.2	13.9	13.27	13.53	14.4	14.66	10.9	11.55	11.35	11.61	12.48	12.74	12.3	12.8	12.42	12.68	13.55	13.81	9.77	10.3	9.9	10.2
46	N04	GC_Nontumor	0.00219893	7.77757e-06	6.60874e-05	2.31246e-07				3.36	5.19	3.69	4.09	4.89	5.29	7.7	8.6	7.97	8.37	6.77	7.17	2.55	3.5	2.66	2.96	3.81	4.11	13.2	13.9	13.54	13.8	14.67	14.93	10.9	11.55	11.1	11.36	12.23	12.49	12.3	12.8	12.24	12.5	13.37	13.63	9.77	10.3	9.95	10.25
46	N05	GC_Nontumor	0.00148161		1.34453e-05	4.20546e-07				3.36	5.19	3.91	4.31	5.11	5.51	7.7	8.6	8.24	8.64	7.04	7.44	2.55	3.5	2.8	3.1	3.95	4.25	13.2	13.9	13.4	13.66	14.53	14.79	10.9	11.55	11.1	11.36	12.23	12.49	12.3	12.8	12.56	12.82	13.69	13.95	9.77	10.3	9.63	9.93
46	N07	GC_Nontumor	0.00163039	9.97943e-07	2.62878e-05	8.49434e-07				3.36	5.19	3.82	4.22	5.02	5.42	7.7	8.6	8.11	8.51	6.91	7.31	2.55	3.5	2.71	3.01	3.86	4.16	13.2	13.9	13.32	13.58	14.45	14.71	10.9	11.55	11.17	11.43	12.3	12.56	12.3	12.8	12.51	12.77	13.64	13.9	9.77	10.3	9.9	10.2
47	N02	GC_Nontumor	0.00269454	1.61165e-06	2.44754e-05					3.36	5.19	3.73	4.13	4.93	5.33	7.7	8.6	8.02	8.42	6.82	7.22	2.55	3.5	2.66	2.96	3.81	4.11	13.2	13.9	13.27	13.53	14.4	14.66	10.9	11.55	11.08	11.34	12.21	12.47	12.3	12.8	12.38	12.64	13.51	13.77	9.77	10.3	9.63	9.93
47	N03	GC_Nontumor	0.00197628	3.36504e-06	1.74197e-05					3.36	5.19	3.82	4.22	5.02	5.42	7.7	8.6	8.11	8.51	6.91	7.31	2.55	3.5	2.71	3.01	3.86	4.16	13.2	13.9	13.09	13.35	14.22	14.48	10.9	11.55	11.1	11.36	12.23	12.49	12.3	12.8	12.47	12.73	13.6	13.86	9.77	10.3	9.68	9.98
47	N04	GC_Nontumor	0.00421949	1.13808e-06	3.6769e-05			6.23341e-06		3.36	5.19	3.69	4.09	4.89	5.29	7.7	8.6	7.97	8.37	6.77	7.17	2.55	3.5	2.62	2.92	3.77	4.07	13.2	13.9	13.27	13.53	14.4	14.66	10.9	11.55	11.08	11.34	12.21	12.47	12.3	12.8	12.42	12.68	13.55	13.81	9.77	10.3	9.9	10.2
47	N06	GC_Nontumor	0.0018577	1.63081e-06	3.03877e-05					3.36	5.19	3.73	4.13	4.93	5.33	7.7	8.6	7.97	8.37	6.77	7.17	2.55	3.5	2.62	2.92	3.77	4.07	13.2	13.9	13.27	13.53	14.4	14.66	10.9	11.55	11.1	11.36	12.23	12.49	12.3	12.8	12.42	12.68	13.55	13.81	9.77	10.3	9.81	10.11
47	N07	GC_Nontumor	0.00345007		3.27173e-05			7.29465e-06		3.36	5.19	3.69	4.09	4.89	5.29	7.7	8.6	7.97	8.37	6.77	7.17	2.55	3.5	2.62	2.92	3.77	4.07	13.2	13.9	13.58	13.84	14.71	14.97	10.9	11.55	11.04	11.3	12.17	12.43	12.3	12.8	12.42	12.68	13.55	13.81	9.77	10.3	9.9	10.2
47	N08	GC_Nontumor	0.00219075	3.09992e-06	2.60547e-05	9.47589e-07				3.36	5.19	3.69	4.09	4.89	5.29	7.7	8.6	7.97	8.37	6.77	7.17	2.55	3.5	2.62	2.92	3.77	4.07	13.2	13.9	13.63	13.89	14.76	15.02	10.9	11.55	11.1	11.36	12.23	12.49	12.3	12.8	12.42	12.68	13.55	13.81	9.77	10.3	9.63	9.93
47	N09	GC_Nontumor	0.00413749		4.29774e-05	8.71068e-07		5.24628e-06		3.36	5.19	3.69	4.09	4.89	5.29	7.7	8.6	8.24	8.64	7.04	7.44	2.55	3.5	2.62	2.92	3.77	4.07	13.2	13.9	13.58	13.84	14.71	14.97	10.9	11.55	10.99	11.25	12.12	12.38	12.3	12.8	12.42	12.68	13.55	13.81	9.77	10.3	9.9	10.2
47	N10	GC_Nontumor	0.00219786		2.35255e-05					3.36	5.19	3.69	4.09	4.89	5.29	7.7	8.6	7.97	8.37	6.77	7.17	2.55	3.5	2.62	2.92	3.77	4.07	13.2	13.9	13.36	13.62	14.49	14.75	10.9	11.55	11.1	11.36	12.23	12.49	12.3	12.8	12.65	12.91	13.78	14.04	9.77	10.3	9.9	10.2
47	N11	GC_Nontumor	0.0033177		3.12408e-05	3.23811e-07				3.36	5.19	3.69	4.09	4.89	5.29	7.7	8.6	7.97	8.37	6.77	7.17	2.55	3.5	2.62	2.92	3.77	4.07	13.2	13.9	13.49	13.75	14.62	14.88	10.9	11.55	11.1	11.36	12.23	12.49	12.3	12.8	12.42	12.68	13.55	13.81	9.77	10.3	9.81	10.11
47	N12	GC_Nontumor	0.00202922	1.7422e-06	2.22598e-05					3.36	5.19	3.82	4.22	5.02	5.42	7.7	8.6	7.48	7.88	6.28	6.68	2.55	3.5	2.71	3.01	3.86	4.16	13.2	13.9	13.67	13.93	14.8	15.06	10.9	11.55	10.9	11.16	12.03	12.29	12.3	12.8	12.47	12.73	13.6	13.86	9.77	10.3	10.03	10.33
47	N13	GC_Nontumor	0.00270385	1.72566e-06	4.05842e-05			6.03373e-06		3.36	5.19	3.69	4.09	4.89	5.29	7.7	8.6	7.53	7.93	6.33	6.73	2.55	3.5	2.62	2.92	3.77	4.07	13.2	13.9	13.58	13.84	14.71	14.97	10.9	11.55	11.1	11.36	12.23	12.49	12.3	12.8	12.42	12.68	13.55	13.81	9.77	10.3	9.77	10.07
47	N14	GC_Nontumor	0.00290138		3.92393e-05			7.17768e-06		3.36	5.19	3.69	4.09	4.89	5.29	7.7	8.6	7.93	8.33	6.73	7.13	2.55	3.5	2.62	2.92	3.77	4.07	13.2	13.9	13.67	13.93	14.8	15.06	10.9	11.55	11.1	11.36	12.23	12.49	12.3	12.8	12.38	12.64	13.51	13.77	9.77	10.3	9.9	10.2
47	N15	GC_Nontumor	0.00311804	1.70835e-06	3.49802e-05	3.46985e-07		5.40035e-06		3.36	5.19	3.69	4.09	4.89	5.29	7.7	8.6	7.97	8.37	6.77	7.17	2.55	3.5	2.66	2.96	3.81	4.11	13.2	13.9	13.27	13.53	14.4	14.66	10.9	11.55	11.1	11.36	12.23	12.49	12.3	12.8	12.38	12.64	13.51	13.77	9.77	10.3	10.08	10.38
47	N16	GC_Nontumor	0.00378214	2.6336e-06	3.34813e-05					3.36	5.19	3.73	4.13	4.93	5.33	7.7	8.6	8.02	8.42	6.82	7.22	2.55	3.5	2.66	2.96	3.81	4.11	13.2	13.9	13.27	13.53	14.4	14.66	10.9	11.55	11.1	11.36	12.23	12.49	12.3	12.8	12.42	12.68	13.55	13.81	9.77	10.3	9.99	10.29
48	N03	GC_Nontumor	0.00105361	1.5292e-06	2.65121e-05	2.49394e-06		4.80796e-06	1.36638e-06	3.36	5.19	3.73	4.13	4.93	5.33	7.7	8.6	7.97	8.37	6.77	7.17	2.55	3.5	2.66	2.96	3.81	4.11	13.2	13.9	13.63	13.89	14.76	15.02	10.9	11.55	11.1	11.36	12.23	12.49	12.3	12.8	12.42	12.68	13.55	13.81	9.77	10.3	9.99	10.29
48	N04	GC_Nontumor	0.00167502	3.84678e-07	2.65577e-05	2.25181e-06		1.45724e-05		3.36	5.19	3.69	4.09	4.89	5.29	7.7	8.6	7.75	8.15	6.55	6.95	2.55	3.5	2.62	2.92	3.77	4.07	13.2	13.9	13.58	13.84	14.71	14.97	10.9	11.55	11.04	11.3	12.17	12.43	12.3	12.8	12.42	12.68	13.55	13.81	9.77	10.3	9.68	9.98
48	N06	GC_Nontumor	0.00233284		1.45784e-05	4.1862e-06		7.74749e-06		3.36	5.19	3.64	4.04	4.84	5.24	7.7	8.6	7.62	8.02	6.42	6.82	2.55	3.5	2.62	2.92	3.77	4.07	13.2	13.9	13.58	13.84	14.71	14.97	10.9	11.55	10.99	11.25	12.12	12.38	12.3	12.8	12.38	12.64	13.51	13.77	9.77	10.3	10.03	10.33
48	N07	GC_Nontumor	0.00284572	2.49225e-07	2.40461e-05	3.23548e-06		1.56467e-05		3.36	5.19	3.64	4.04	4.84	5.24	7.7	8.6	7.93	8.33	6.73	7.13	2.55	3.5	2.62	2.92	3.77	4.07	13.2	13.9	13.54	13.8	14.67	14.93	10.9	11.55	10.99	11.25	12.12	12.38	12.3	12.8	12.33	12.59	13.46	13.72	9.77	10.3	9.63	9.93
48	N08	GC_Nontumor	0.00175997		3.22264e-05	1.43118e-06		8.59976e-06		3.36	5.19	3.69	4.09	4.89	5.29	7.7	8.6	7.75	8.15	6.55	6.95	2.55	3.5	2.66	2.96	3.81	4.11	13.2	13.9	13.54	13.8	14.67	14.93	10.9	11.55	11.1	11.36	12.23	12.49	12.3	12.8	12.33	12.59	13.46	13.72	9.77	10.3	9.81	10.11
48	N09	GC_Nontumor	0.00239084		7.78405e-05	5.29887e-06				3.36	5.19	3.64	4.04	4.84	5.24	7.7	8.6	7.89	8.29	6.69	7.09	2.55	3.5	2.62	2.92	3.77	4.07	13.2	13.9	13.54	13.8	14.67	14.93	10.9	11.55	10.99	11.25	12.12	12.38	12.3	12.8	12.33	12.59	13.46	13.72	9.77	10.3	9.72	10.02
49	N01	GC_Nontumor	0.0026107	2.60653e-06	0.000106832		6.89723e-07	9.48618e-06	2.87511e-06	3.36	5.19	3.41	3.81	4.61	5.01	7.7	8.6	7.94	8.34	6.74	7.14	2.55	3.5	2.55	2.85	3.7	4	13.2	13.9	13.2	13.46	14.33	14.59	10.9	11.55	10.93	11.19	12.06	12.32	12.3	12.8	12.46	12.72	13.59	13.85	9.77	10.3	9.92	10.22
49	N02	GC_Nontumor	0.00289876	0.000609814	7.37012e-05	1.30242e-06	3.82053e-07	4.23971e-05	1.04469e-06	3.36	5.19	3.47	3.87	4.67	5.07	7.7	8.6	8.1	8.5	6.9	7.3	2.55	3.5	2.62	2.92	3.77	4.07	13.2	13.9	13.27	13.53	14.4	14.66	10.9	11.55	11.09	11.35	12.22	12.48	12.3	12.8	12.49	12.75	13.62	13.88	9.77	10.3	10.01	10.31
49	N04	GC_Nontumor	0.00274934	0.000517306	7.51462e-05		7.43995e-07	1.44178e-05	2.58948e-06	3.36	5.19	3.47	3.87	4.67	5.07	7.7	8.6	8.13	8.53	6.93	7.33	2.55	3.5	2.62	2.92	3.77	4.07	13.2	13.9	13.51	13.77	14.64	14.9	10.9	11.55	11.12	11.38	12.25	12.51	12.3	12.8	12.49	12.75	13.62	13.88	9.77	10.3	9.98	10.28
49	N05	GC_Nontumor	0.00339472	0.00048192	8.87163e-05	2.94479e-06	6.52687e-07	6.67359e-05	2.32653e-06	3.36	5.19	3.47	3.87	4.67	5.07	7.7	8.6	8.1	8.5	6.9	7.3	2.55	3.5	2.62	2.92	3.77	4.07	13.2	13.9	13.3	13.56	14.43	14.69	10.9	11.55	11.12	11.38	12.25	12.51	12.3	12.8	12.49	12.75	13.62	13.88	9.77	10.3	10.08	10.38
49	N06	GC_Nontumor	0.00319315	0.000466254	8.3025e-05	3.51288e-06		5.954e-05		3.36	5.19	3.47	3.87	4.67	5.07	7.7	8.6	8.13	8.53	6.93	7.33	2.55	3.5	2.62	2.92	3.77	4.07	13.2	13.9	13.3	13.56	14.43	14.69	10.9	11.55	11.12	11.38	12.25	12.51	12.3	12.8	12.49	12.75	13.62	13.88	9.77	10.3	10.04	10.34
49	N08	GC_Nontumor	0.00364858	0.000537834	8.54726e-05	6.12494e-06	5.64297e-07	5.32438e-05	8.41141e-07	3.36	5.19	3.47	3.87	4.67	5.07	7.7	8.6	8.13	8.53	6.93	7.33	2.55	3.5	2.62	2.92	3.77	4.07	13.2	13.9	13.33	13.59	14.46	14.72	10.9	11.55	11.09	11.35	12.22	12.48	12.3	12.8	12.49	12.75	13.62	13.88	9.77	10.3	10.08	10.38
49	N09	GC_Nontumor	0.00338529	0.000442417	7.12217e-05	2.34115e-06	1.57107e-06	5.99427e-05		3.36	5.19	3.47	3.87	4.67	5.07	7.7	8.6	8.13	8.53	6.93	7.33	2.55	3.5	2.62	2.92	3.77	4.07	13.2	13.9	13.3	13.56	14.43	14.69	10.9	11.55	11.09	11.35	12.22	12.48	12.3	12.8	12.49	12.75	13.62	13.88	9.77	10.3	9.67	9.97
49	N10	GC_Nontumor	0.00350865	0.000496055	0.000106844	2.52612e-06	1.28442e-06	5.33455e-05	1.3774e-06	3.36	5.19	3.47	3.87	4.67	5.07	7.7	8.6	8.16	8.56	6.96	7.36	2.55	3.5	2.62	2.92	3.77	4.07	13.2	13.9	13.33	13.59	14.46	14.72	10.9	11.55	11.12	11.38	12.25	12.51	12.3	12.8	12.49	12.75	13.62	13.88	9.77	10.3	10.01	10.31
49	N11	GC_Nontumor	0.00336834	0.000405464	7.94075e-05	5.98032e-06	7.38635e-07	6.02036e-05		3.36	5.19	3.47	3.87	4.67	5.07	7.7	8.6	8.13	8.53	6.93	7.33	2.55	3.5	2.65	2.95	3.8	4.1	13.2	13.9	13.33	13.59	14.46	14.72	10.9	11.55	11.09	11.35	12.22	12.48	12.3	12.8	12.49	12.75	13.62	13.88	9.77	10.3	10.04	10.34
49	N12	GC_Nontumor	0.00330808	0.000333392	0.000116008	3.61636e-06		5.05909e-05	1.27759e-06	3.36	5.19	3.47	3.87	4.67	5.07	7.7	8.6	8.13	8.53	6.93	7.33	2.55	3.5	2.65	2.95	3.8	4.1	13.2	13.9	13.33	13.59	14.46	14.72	10.9	11.55	11.09	11.35	12.22	12.48	12.3	12.8	12.52	12.78	13.65	13.91	9.77	10.3	10.04	10.34
49	N13	GC_Nontumor	0.00277401	2.51597e-05	8.69805e-05	2.04849e-06	4.04827e-07	1.66911e-05		3.36	5.19	3.41	3.81	4.61	5.01	7.7	8.6	7.94	8.34	6.74	7.14	2.55	3.5	2.59	2.89	3.74	4.04	13.2	13.9	13.2	13.46	14.33	14.59	10.9	11.55	10.97	11.23	12.1	12.36	12.3	12.8	12.36	12.62	13.49	13.75	9.77	10.3	9.86	10.16
49	N15	GC_Nontumor	0.00417719	3.84947e-05	8.27222e-05	1.70115e-06	3.75678e-07	3.54975e-05	8.98556e-07	3.36	5.19	3.37	3.77	4.57	4.97	7.7	8.6	7.94	8.34	6.74	7.14	2.55	3.5	2.55	2.85	3.7	4	13.2	13.9	13.23	13.49	14.36	14.62	10.9	11.55	10.97	11.23	12.1	12.36	12.3	12.8	12.4	12.66	13.53	13.79	9.77	10.3	9.89	10.19
49	N16	GC_Nontumor	0.00284075	5.32903e-05	9.89377e-05	1.73797e-06	9.69263e-07	3.47215e-05	1.44489e-06	3.36	5.19	3.41	3.81	4.61	5.01	7.7	8.6	7.97	8.37	6.77	7.17	2.55	3.5	2.55	2.85	3.7	4	13.2	13.9	13.2	13.46	14.33	14.59	10.9	11.55	11.03	11.29	12.16	12.42	12.3	12.8	12.43	12.69	13.56	13.82	9.77	10.3	9.73	10.03
49	N17	GC_Nontumor	0.00192759	1.72451e-05	3.74164e-05	4.20031e-06		8.66301e-06		3.36	5.19	3.41	3.81	4.61	5.01	7.7	8.6	7.94	8.34	6.74	7.14	2.55	3.5	2.59	2.89	3.74	4.04	13.2	13.9	13.23	13.49	14.36	14.62	10.9	11.55	11.18	11.44	12.31	12.57	12.3	12.8	12.36	12.62	13.49	13.75	9.77	10.3	9.86	10.16
49	N18	GC_Nontumor	0.00327552	6.71952e-06	7.33871e-05	7.64978e-06		3.69675e-05		3.36	5.19	3.41	3.81	4.61	5.01	7.7	8.6	7.94	8.34	6.74	7.14	2.55	3.5	2.59	2.89	3.74	4.04	13.2	13.9	13.2	13.46	14.33	14.59	10.9	11.55	11.4	11.66	12.53	12.79	12.3	12.8	12.4	12.66	13.53	13.79	9.77	10.3	9.67	9.97
49	N19	GC_Nontumor	0.00367584	1.00763e-05	0.000195495	2.02842e-06	1.68954e-06	3.38e-05	3.91762e-06	3.36	5.19	3.47	3.87	4.67	5.07	7.7	8.6	8.13	8.53	6.93	7.33	2.55	3.5	2.62	2.92	3.77	4.07	13.2	13.9	13.3	13.56	14.43	14.69	10.9	11.55	11.12	11.38	12.25	12.51	12.3	12.8	12.49	12.75	13.62	13.88	9.77	10.3	10.04	10.34
49	N20	GC_Nontumor	0.00297923		0.000101629	3.09494e-06		1.8868e-05	3.1061e-06	3.36	5.19	3.47	3.87	4.67	5.07	7.7	8.6	8.1	8.5	6.9	7.3	2.55	3.5	2.62	2.92	3.77	4.07	13.2	13.9	13.3	13.56	14.43	14.69	10.9	11.55	11.09	11.35	12.22	12.48	12.3	12.8	12.52	12.78	13.65	13.91	9.77	10.3	10.04	10.34
49	N21	GC_Nontumor	0.00332473		0.0001197	8.94671e-06	7.32964e-07	2.456e-05	2.00422e-06	3.36	5.19	3.47	3.87	4.67	5.07	7.7	8.6	8.1	8.5	6.9	7.3	2.55	3.5	2.62	2.92	3.77	4.07	13.2	13.9	13.3	13.56	14.43	14.69	10.9	11.55	11.12	11.38	12.25	12.51	12.3	12.8	12.49	12.75	13.62	13.88	9.77	10.3	10.08	10.38
49	N22	GC_Nontumor	0.00258725	1.71986e-06	8.63709e-05			2.62913e-05	1.71629e-06	3.36	5.19	3.47	3.87	4.67	5.07	7.7	8.6	8.13	8.53	6.93	7.33	2.55	3.5	2.62	2.92	3.77	4.07	13.2	13.9	13.27	13.53	14.4	14.66	10.9	11.55	10.78	11.04	11.91	12.17	12.3	12.8	12.46	12.72	13.59	13.85	9.77	10.3	10.01	10.31
49	N23	GC_Nontumor	0.00464189	1.40917e-06	0.000146968	4.21694e-06	1.0821e-06	5.53247e-05	2.17906e-06	3.36	5.19	3.47	3.87	4.67	5.07	7.7	8.6	8.1	8.5	6.9	7.3	2.55	3.5	2.62	2.92	3.77	4.07	13.2	13.9	13.3	13.56	14.43	14.69	10.9	11.55	11.09	11.35	12.22	12.48	12.3	12.8	12.49	12.75	13.62	13.88	9.77	10.3	10.08	10.38
49	N24	GC_Nontumor	0.00333405	2.912e-06	8.45202e-05	1.89495e-05	3.93916e-07			3.36	5.19	3.47	3.87	4.67	5.07	7.7	8.6	8.13	8.53	6.93	7.33	2.55	3.5	2.65	2.95	3.8	4.1	13.2	13.9	13.3	13.56	14.43	14.69	10.9	11.55	11.25	11.51	12.38	12.64	12.3	12.8	12.49	12.75	13.62	13.88	9.77	10.3	9.7	10
49	N25	GC_Nontumor	0.00315887		7.44854e-05	7.28129e-06	4.31403e-07	2.84796e-05		3.36	5.19	3.41	3.81	4.61	5.01	7.7	8.6	8.01	8.41	6.81	7.21	2.55	3.5	2.55	2.85	3.7	4	13.2	13.9	13.23	13.49	14.36	14.62	10.9	11.55	11	11.26	12.13	12.39	12.3	12.8	12.4	12.66	13.53	13.79	9.77	10.3	9.89	10.19
49	N26	GC_Nontumor	0.00301672	8.02413e-06	0.000220905	8.14646e-06	3.41052e-07	2.58132e-05		3.36	5.19	3.41	3.81	4.61	5.01	7.7	8.6	7.97	8.37	6.77	7.17	2.55	3.5	2.55	2.85	3.7	4	13.2	13.9	13.2	13.46	14.33	14.59	10.9	11.55	11	11.26	12.13	12.39	12.3	12.8	12.4	12.66	13.53	13.79	9.77	10.3	9.98	10.28
49	N27	GC_Nontumor	0.0029031	2.80359e-05	6.94003e-05	7.56958e-06	3.73074e-07	3.1644e-05		3.36	5.19	3.41	3.81	4.61	5.01	7.7	8.6	7.97	8.37	6.77	7.17	2.55	3.5	2.55	2.85	3.7	4	13.2	13.9	13.23	13.49	14.36	14.62	10.9	11.55	11.03	11.29	12.16	12.42	12.3	12.8	12.4	12.66	13.53	13.79	9.77	10.3	9.86	10.16
49	N30	GC_Nontumor	0.00375203	1.07264e-05	8.36137e-05	6.49045e-06	1.60818e-06	4.58138e-05		3.36	5.19	3.41	3.81	4.61	5.01	7.7	8.6	7.94	8.34	6.74	7.14	2.55	3.5	2.59	2.89	3.74	4.04	13.2	13.9	13.2	13.46	14.33	14.59	10.9	11.55	11	11.26	12.13	12.39	12.3	12.8	12.43	12.69	13.56	13.82	9.77	10.3	9.98	10.28
49	N31	GC_Nontumor	0.00362562	9.40185e-06	0.000129696	1.14471e-05		4.33417e-05	8.29078e-07	3.36	5.19	3.41	3.81	4.61	5.01	7.7	8.6	7.94	8.34	6.74	7.14	2.55	3.5	2.59	2.89	3.74	4.04	13.2	13.9	13.2	13.46	14.33	14.59	10.9	11.55	11	11.26	12.13	12.39	12.3	12.8	12.4	12.66	13.53	13.79	9.77	10.3	9.67	9.97
49	N32	GC_Nontumor	0.00298183	3.91202e-05	6.51756e-05	5.59904e-06	5.22929e-07	3.34358e-05	8.41483e-07	3.36	5.19	3.41	3.81	4.61	5.01	7.7	8.6	7.97	8.37	6.77	7.17	2.55	3.5	2.55	2.85	3.7	4	13.2	13.9	13.23	13.49	14.36	14.62	10.9	11.55	10.97	11.23	12.1	12.36	12.3	12.8	12.36	12.62	13.49	13.75	9.77	10.3	9.61	9.91
50	N02	GC_Nontumor	0.00297281	3.01482e-06	4.34313e-05				1.49243e-06	3.36	5.19	3.86	4.26	5.06	5.46	7.7	8.6	8.15	8.55	6.95	7.35	2.55	3.5	2.71	3.01	3.86	4.16	13.2	13.9	13.18	13.44	14.31	14.57	10.9	11.55	11.1	11.36	12.23	12.49	12.3	12.8	12.51	12.77	13.64	13.9	9.77	10.3	9.63	9.93
50	N03	GC_Nontumor	0.00297591	2.29748e-06	2.87972e-05					3.36	5.19	3.82	4.22	5.02	5.42	7.7	8.6	8.15	8.55	6.95	7.35	2.55	3.5	2.71	3.01	3.86	4.16	13.2	13.9	13.36	13.62	14.49	14.75	10.9	11.55	11.35	11.61	12.48	12.74	12.3	12.8	12.42	12.68	13.55	13.81	9.77	10.3	9.99	10.29
51	N02	GC_Nontumor	0.00238831		4.71117e-05					3.36	5.19	3.69	4.09	4.89	5.29	7.7	8.6	8.24	8.64	7.04	7.44	2.55	3.5	2.62	2.92	3.77	4.07	13.2	13.9	13.09	13.35	14.22	14.48	10.9	11.55	10.99	11.25	12.12	12.38	12.3	12.8	12.38	12.64	13.51	13.77	9.77	10.3	9.86	10.16
51	N03	GC_Nontumor	0.00248507		3.15643e-05	5.42306e-07		1.60832e-05		3.36	5.19	3.64	4.04	4.84	5.24	7.7	8.6	7.89	8.29	6.69	7.09	2.55	3.5	2.62	2.92	3.77	4.07	13.2	13.9	13.72	13.98	14.85	15.11	10.9	11.55	11.31	11.57	12.44	12.7	12.3	12.8	12.38	12.64	13.51	13.77	9.77	10.3	9.9	10.2
51	N04	GC_Nontumor	0.00215174		1.88512e-05			8.15541e-06		3.36	5.19	3.69	4.09	4.89	5.29	7.7	8.6	7.84	8.24	6.64	7.04	2.55	3.5	2.62	2.92	3.77	4.07	13.2	13.9	13.45	13.71	14.58	14.84	10.9	11.55	11.1	11.36	12.23	12.49	12.3	12.8	12.38	12.64	13.51	13.77	9.77	10.3	10.08	10.38
51	N05	GC_Nontumor	0.00217485		1.55763e-05			9.30815e-06	1.11064e-06	3.36	5.19	3.69	4.09	4.89	5.29	7.7	8.6	7.8	8.2	6.6	7	2.55	3.5	2.62	2.92	3.77	4.07	13.2	13.9	13.32	13.58	14.45	14.71	10.9	11.55	11.22	11.48	12.35	12.61	12.3	12.8	12.38	12.64	13.51	13.77	9.77	10.3	9.99	10.29
52	N01	GC_Nontumor	0.00350059	0.000134106	0.000122188	5.79717e-06	1.57219e-07	5.38403e-05	5.67781e-06	3.36	5.19	3.37	3.77	4.57	4.97	7.7	8.6	7.85	8.25	6.65	7.05	2.55	3.5	2.55	2.85	3.7	4	13.2	13.9	13.51	13.77	14.64	14.9	10.9	11.55	11.09	11.35	12.22	12.48	12.3	12.8	12.3	12.56	13.43	13.69	9.77	10.3	9.8	10.1
52	N02	GC_Nontumor	0.00328025		0.000133637	7.61879e-06	3.08528e-07	5.91534e-05	3.23785e-06	3.36	5.19	3.37	3.77	4.57	4.97	7.7	8.6	7.79	8.19	6.59	6.99	2.55	3.5	2.52	2.82	3.67	3.97	13.2	13.9	13.51	13.77	14.64	14.9	10.9	11.55	11.06	11.32	12.19	12.45	12.3	12.8	12.3	12.56	13.43	13.69	9.77	10.3	9.76	10.06
52	N03	GC_Nontumor	0.00359699	5.35863e-06	0.000116935	1.68104e-05		6.25304e-05	4.7197e-06	3.36	5.19	3.34	3.74	4.54	4.94	7.7	8.6	7.73	8.13	6.53	6.93	2.55	3.5	2.55	2.85	3.7	4	13.2	13.9	13.48	13.74	14.61	14.87	10.9	11.55	11.06	11.32	12.19	12.45	12.3	12.8	12.24	12.5	13.37	13.63	9.77	10.3	9.7	10
52	N04	GC_Nontumor	0.00365488	5.19859e-06	0.000122512	1.11711e-05		5.86619e-05	3.30117e-06	3.36	5.19	3.37	3.77	4.57	4.97	7.7	8.6	7.73	8.13	6.53	6.93	2.55	3.5	2.52	2.82	3.67	3.97	13.2	13.9	13.48	13.74	14.61	14.87	10.9	11.55	10.9	11.16	12.03	12.29	12.3	12.8	12.24	12.5	13.37	13.63	9.77	10.3	9.7	10
53	N01	GC_Nontumor	0.00342035	1.64849e-05	0.000212284	3.24314e-06		4.1151e-05	2.55015e-06	3.36	5.19	3.34	3.74	4.54	4.94	7.7	8.6	7.73	8.13	6.53	6.93	2.55	3.5	2.55	2.85	3.7	4	13.2	13.9	13.14	13.4	14.27	14.53	10.9	11.55	11.03	11.29	12.16	12.42	12.3	12.8	12.27	12.53	13.4	13.66	9.77	10.3	9.7	10
53	N02	GC_Nontumor	0.00305773	5.95125e-06	9.52036e-05			4.30007e-05	4.13359e-06	3.36	5.19	3.37	3.77	4.57	4.97	7.7	8.6	7.76	8.16	6.56	6.96	2.55	3.5	2.52	2.82	3.67	3.97	13.2	13.9	13.14	13.4	14.27	14.53	10.9	11.55	10.9	11.16	12.03	12.29	12.3	12.8	12.27	12.53	13.4	13.66	9.77	10.3	9.7	10
53	N03	GC_Nontumor	0.00297396	5.65164e-06	0.0002878	2.10873e-06		3.32389e-05	1.77894e-06	3.36	5.19	3.34	3.74	4.54	4.94	7.7	8.6	7.73	8.13	6.53	6.93	2.55	3.5	2.55	2.85	3.7	4	13.2	13.9	13.14	13.4	14.27	14.53	10.9	11.55	11	11.26	12.13	12.39	12.3	12.8	12.27	12.53	13.4	13.66	9.77	10.3	9.7	10
53	N04	GC_Nontumor	0.00314184	8.11497e-06	0.000132697	2.93756e-06		4.10182e-05	2.49447e-06	3.36	5.19	3.34	3.74	4.54	4.94	7.7	8.6	7.73	8.13	6.53	6.93	2.55	3.5	2.52	2.82	3.67	3.97	13.2	13.9	13.14	13.4	14.27	14.53	10.9	11.55	11	11.26	12.13	12.39	12.3	12.8	12.3	12.56	13.43	13.69	9.77	10.3	9.73	10.03
54	N01	GC_Nontumor	0.00373446		0.00014654	2.08041e-06	2.26687e-07	7.43272e-05	1.06122e-06	3.36	5.19	3.37	3.77	4.57	4.97	7.7	8.6	7.76	8.16	6.56	6.96	2.55	3.5	2.52	2.82	3.67	3.97	13.2	13.9	13.48	13.74	14.61	14.87	10.9	11.55	11.03	11.29	12.16	12.42	12.3	12.8	12.3	12.56	13.43	13.69	9.77	10.3	9.73	10.03
54	N02	GC_Nontumor	0.00370213	3.01161e-06	0.000103427			5.79008e-05	7.89662e-07	3.36	5.19	3.34	3.74	4.54	4.94	7.7	8.6	7.73	8.13	6.53	6.93	2.55	3.5	2.52	2.82	3.67	3.97	13.2	13.9	13.17	13.43	14.3	14.56	10.9	11.55	11.03	11.29	12.16	12.42	12.3	12.8	12.27	12.53	13.4	13.66	9.77	10.3	9.73	10.03
54	N03	GC_Nontumor	0.0034367	2.25881e-06	0.000145862	1.0257e-06		4.4544e-05	1.50025e-06	3.36	5.19	3.34	3.74	4.54	4.94	7.7	8.6	7.73	8.13	6.53	6.93	2.55	3.5	2.52	2.82	3.67	3.97	13.2	13.9	13.17	13.43	14.3	14.56	10.9	11.55	11.34	11.6	12.47	12.73	12.3	12.8	12.24	12.5	13.37	13.63	9.77	10.3	9.76	10.06
54	N04	GC_Nontumor	0.00367403	3.46451e-06	8.29719e-05	6.34351e-07		6.47836e-05	1.058e-06	3.36	5.19	3.37	3.77	4.57	4.97	7.7	8.6	7.73	8.13	6.53	6.93	2.55	3.5	2.52	2.82	3.67	3.97	13.2	13.9	13.17	13.43	14.3	14.56	10.9	11.55	11.03	11.29	12.16	12.42	12.3	12.8	12.27	12.53	13.4	13.66	9.77	10.3	9.7	10
55	N01	GC_Nontumor	0.00348413	1.34319e-06	5.9062e-05	7.03979e-07	2.56377e-07	4.78558e-05		3.36	5.19	3.37	3.77	4.57	4.97	7.7	8.6	7.76	8.16	6.56	6.96	2.55	3.5	2.52	2.82	3.67	3.97	13.2	13.9	13.14	13.4	14.27	14.53	10.9	11.55	10.9	11.16	12.03	12.29	12.3	12.8	12.27	12.53	13.4	13.66	9.77	10.3	9.7	10
55	N02	GC_Nontumor	0.00343016		6.99777e-05	7.21456e-07		5.76572e-05	1.26431e-06	3.36	5.19	3.34	3.74	4.54	4.94	7.7	8.6	7.73	8.13	6.53	6.93	2.55	3.5	2.52	2.82	3.67	3.97	13.2	13.9	13.14	13.4	14.27	14.53	10.9	11.55	11.18	11.44	12.31	12.57	12.3	12.8	12.3	12.56	13.43	13.69	9.77	10.3	9.7	10
55	N03	GC_Nontumor	0.00340976	1.8787e-06	9.82141e-05	9.1902e-07		4.26516e-05	8.78948e-07	3.36	5.19	3.34	3.74	4.54	4.94	7.7	8.6	7.73	8.13	6.53	6.93	2.55	3.5	2.52	2.82	3.67	3.97	13.2	13.9	13.14	13.4	14.27	14.53	10.9	11.55	11.28	11.54	12.41	12.67	12.3	12.8	12.27	12.53	13.4	13.66	9.77	10.3	9.7	10
55	N04	GC_Nontumor	0.00273178		5.70449e-05	8.99147e-07		4.57942e-05	7.85937e-07	3.36	5.19	3.34	3.74	4.54	4.94	7.7	8.6	7.73	8.13	6.53	6.93	2.55	3.5	2.52	2.82	3.67	3.97	13.2	13.9	13.14	13.4	14.27	14.53	10.9	11.55	11.15	11.41	12.28	12.54	12.3	12.8	12.27	12.53	13.4	13.66	9.77	10.3	9.7	10
56	N02	GC_Nontumor	0.00250088		7.85341e-05			8.25494e-06		3.36	5.19	3.55	3.95	4.75	5.15	7.7	8.6	7.53	7.93	6.33	6.73	2.55	3.5	2.49	2.79	3.64	3.94	13.2	13.9	13.18	13.44	14.31	14.57	10.9	11.55	10.95	11.21	12.08	12.34	12.3	12.8	12.24	12.5	13.37	13.63	9.77	10.3	9.68	9.98
56	N03	GC_Nontumor	0.00253397		0.000167887			9.48235e-06		3.36	5.19	3.51	3.91	4.71	5.11	7.7	8.6	7.62	8.02	6.42	6.82	2.55	3.5	2.53	2.83	3.68	3.98	13.2	13.9	13.23	13.49	14.36	14.62	10.9	11.55	11.17	11.43	12.3	12.56	12.3	12.8	12.2	12.46	13.33	13.59	9.77	10.3	9.63	9.93
56	N04	GC_Nontumor	0.00210425		3.41001e-05			1.11593e-05		3.36	5.19	3.55	3.95	4.75	5.15	7.7	8.6	7.53	7.93	6.33	6.73	2.55	3.5	2.53	2.83	3.68	3.98	13.2	13.9	13.4	13.66	14.53	14.79	10.9	11.55	10.81	11.07	11.94	12.2	12.3	12.8	12.2	12.46	13.33	13.59	9.77	10.3	9.77	10.07
56	N05	GC_Nontumor	0.00230412		3.43924e-05			5.07844e-06		3.36	5.19	3.51	3.91	4.71	5.11	7.7	8.6	7.57	7.97	6.37	6.77	2.55	3.5	2.53	2.83	3.68	3.98	13.2	13.9	13.54	13.8	14.67	14.93	10.9	11.55	10.86	11.12	11.99	12.25	12.3	12.8	12.24	12.5	13.37	13.63	9.77	10.3	9.95	10.25
56	N06	GC_Nontumor	0.00261319		2.59985e-05			9.77269e-06		3.36	5.19	3.55	3.95	4.75	5.15	7.7	8.6	7.93	8.33	6.73	7.13	2.55	3.5	2.53	2.83	3.68	3.98	13.2	13.9	13.67	13.93	14.8	15.06	10.9	11.55	10.9	11.16	12.03	12.29	12.3	12.8	12.2	12.46	13.33	13.59	9.77	10.3	9.99	10.29
56	N07	GC_Nontumor	0.00247428		2.58273e-05			1.12837e-05	9.23828e-07	3.36	5.19	3.55	3.95	4.75	5.15	7.7	8.6	7.93	8.33	6.73	7.13	2.55	3.5	2.53	2.83	3.68	3.98	13.2	13.9	13.45	13.71	14.58	14.84	10.9	11.55	10.95	11.21	12.08	12.34	12.3	12.8	12.24	12.5	13.37	13.63	9.77	10.3	9.68	9.98
56	N08	GC_Nontumor	0.00193715		3.33477e-05			1.3657e-05		3.36	5.19	3.51	3.91	4.71	5.11	7.7	8.6	7.93	8.33	6.73	7.13	2.55	3.5	2.53	2.83	3.68	3.98	13.2	13.9	13.27	13.53	14.4	14.66	10.9	11.55	10.9	11.16	12.03	12.29	12.3	12.8	12.24	12.5	13.37	13.63	9.77	10.3	10.08	10.38
57	N01	GC_Nontumor	0.00210055		2.25406e-05			6.86426e-06		3.36	5.19	3.69	4.09	4.89	5.29	7.7	8.6	8.11	8.51	6.91	7.31	2.55	3.5	2.62	2.92	3.77	4.07	13.2	13.9	13.18	13.44	14.31	14.57	10.9	11.55	11.1	11.36	12.23	12.49	12.3	12.8	12.38	12.64	13.51	13.77	9.77	10.3	9.95	10.25
57	N02	GC_Nontumor	0.00202978	5.09562e-07	3.11017e-05			1.04658e-05		3.36	5.19	3.69	4.09	4.89	5.29	7.7	8.6	7.89	8.29	6.69	7.09	2.55	3.5	2.62	2.92	3.77	4.07	13.2	13.9	13.27	13.53	14.4	14.66	10.9	11.55	11.1	11.36	12.23	12.49	12.3	12.8	12.33	12.59	13.46	13.72	9.77	10.3	9.81	10.11
57	N03	GC_Nontumor	0.001888	2.53058e-06	2.8019e-05			7.99693e-06	1.4134e-06	3.36	5.19	3.69	4.09	4.89	5.29	7.7	8.6	7.93	8.33	6.73	7.13	2.55	3.5	2.62	2.92	3.77	4.07	13.2	13.9	13.32	13.58	14.45	14.71	10.9	11.55	11.1	11.36	12.23	12.49	12.3	12.8	12.33	12.59	13.46	13.72	9.77	10.3	9.81	10.11
57	N04	GC_Nontumor	0.00189713	4.64377e-07	3.84075e-05	6.42308e-07		8.18036e-06		3.36	5.19	3.69	4.09	4.89	5.29	7.7	8.6	7.75	8.15	6.55	6.95	2.55	3.5	2.62	2.92	3.77	4.07	13.2	13.9	13.23	13.49	14.36	14.62	10.9	11.55	10.99	11.25	12.12	12.38	12.3	12.8	12.38	12.64	13.51	13.77	9.77	10.3	9.95	10.25
57	N05	GC_Nontumor	0.00196199		3.63078e-05	3.62803e-07		6.15951e-06		3.36	5.19	3.69	4.09	4.89	5.29	7.7	8.6	7.89	8.29	6.69	7.09	2.55	3.5	2.57	2.87	3.72	4.02	13.2	13.9	13.45	13.71	14.58	14.84	10.9	11.55	11.1	11.36	12.23	12.49	12.3	12.8	12.38	12.64	13.51	13.77	9.77	10.3	9.86	10.16
57	N06	GC_Nontumor	0.00125477		2.39299e-05			1.29561e-05		3.36	5.19	3.69	4.09	4.89	5.29	7.7	8.6	8.02	8.42	6.82	7.22	2.55	3.5	2.62	2.92	3.77	4.07	13.2	13.9	13.14	13.4	14.27	14.53	10.9	11.55	11.1	11.36	12.23	12.49	12.3	12.8	12.38	12.64	13.51	13.77	9.77	10.3	9.72	10.02
58	N01	GC_Nontumor	0.00294661	6.09538e-07	4.11092e-05			9.34689e-06	1.12834e-06	3.36	5.19	3.64	4.04	4.84	5.24	7.7	8.6	7.89	8.29	6.69	7.09	2.55	3.5	2.57	2.87	3.72	4.02	13.2	13.9	13.32	13.58	14.45	14.71	10.9	11.55	11.1	11.36	12.23	12.49	12.3	12.8	12.38	12.64	13.51	13.77	9.77	10.3	9.72	10.02
58	N02	GC_Nontumor	0.00174921	1.68851e-05	1.49007e-05	4.20062e-07				3.36	5.19	3.69	4.09	4.89	5.29	7.7	8.6	7.89	8.29	6.69	7.09	2.55	3.5	2.62	2.92	3.77	4.07	13.2	13.9	13.45	13.71	14.58	14.84	10.9	11.55	11.1	11.36	12.23	12.49	12.3	12.8	12.42	12.68	13.55	13.81	9.77	10.3	9.81	10.11
58	N03	GC_Nontumor	0.00293097	3.14719e-06	3.14139e-05				1.00853e-06	3.36	5.19	3.64	4.04	4.84	5.24	7.7	8.6	7.84	8.24	6.64	7.04	2.55	3.5	2.62	2.92	3.77	4.07	13.2	13.9	13.63	13.89	14.76	15.02	10.9	11.55	10.99	11.25	12.12	12.38	12.3	12.8	12.24	12.5	13.37	13.63	9.77	10.3	9.81	10.11
58	N04	GC_Nontumor	0.00232232	8.17573e-07	1.64226e-05			9.33011e-06		3.36	5.19	3.69	4.09	4.89	5.29	7.7	8.6	7.57	7.97	6.37	6.77	2.55	3.5	2.57	2.87	3.72	4.02	13.2	13.9	13.54	13.8	14.67	14.93	10.9	11.55	11.22	11.48	12.35	12.61	12.3	12.8	12.38	12.64	13.51	13.77	9.77	10.3	10.03	10.33
58	N05	GC_Nontumor	0.00161778	7.63018e-07	3.27601e-05					3.36	5.19	3.69	4.09	4.89	5.29	7.7	8.6	7.89	8.29	6.69	7.09	2.55	3.5	2.57	2.87	3.72	4.02	13.2	13.9	13.54	13.8	14.67	14.93	10.9	11.55	11.13	11.39	12.26	12.52	12.3	12.8	12.33	12.59	13.46	13.72	9.77	10.3	9.81	10.11
59	N01	GC_Nontumor	0.00266025	1.11854e-05	2.5151e-05				9.10729e-07	3.36	5.19	3.55	3.95	4.75	5.15	7.7	8.6	7.66	8.06	6.46	6.86	2.55	3.5	2.53	2.83	3.68	3.98	13.2	13.9	13.09	13.35	14.22	14.48	10.9	11.55	10.95	11.21	12.08	12.34	12.3	12.8	12.24	12.5	13.37	13.63	9.77	10.3	9.72	10.02
59	N02	GC_Nontumor	0.00263167	4.53524e-05	4.16579e-05	3.69959e-07		9.83124e-06		3.36	5.19	3.55	3.95	4.75	5.15	7.7	8.6	7.66	8.06	6.46	6.86	2.55	3.5	2.53	2.83	3.68	3.98	13.2	13.9	13.32	13.58	14.45	14.71	10.9	11.55	10.86	11.12	11.99	12.25	12.3	12.8	12.2	12.46	13.33	13.59	9.77	10.3	9.81	10.11
59	N03	GC_Nontumor	0.00244902	2.15539e-05	4.48696e-05			7.15003e-06		3.36	5.19	3.55	3.95	4.75	5.15	7.7	8.6	7.66	8.06	6.46	6.86	2.55	3.5	2.53	2.83	3.68	3.98	13.2	13.9	13.14	13.4	14.27	14.53	10.9	11.55	11.31	11.57	12.44	12.7	12.3	12.8	12.24	12.5	13.37	13.63	9.77	10.3	9.86	10.16
59	N05	GC_Nontumor	0.00323723		4.26927e-05	1.31451e-07		6.7406e-06	5.74077e-07	3.36	5.19	3.51	3.91	4.71	5.11	7.7	8.6	7.93	8.33	6.73	7.13	2.55	3.5	2.53	2.83	3.68	3.98	13.2	13.9	13.4	13.66	14.53	14.79	10.9	11.55	10.81	11.07	11.94	12.2	12.3	12.8	12.24	12.5	13.37	13.63	9.77	10.3	9.99	10.29
59	N06	GC_Nontumor	0.0023308	6.2684e-05	5.75332e-05	3.25124e-07		8.20429e-06	1.19711e-06	3.36	5.19	3.55	3.95	4.75	5.15	7.7	8.6	7.66	8.06	6.46	6.86	2.55	3.5	2.53	2.83	3.68	3.98	13.2	13.9	13.09	13.35	14.22	14.48	10.9	11.55	11.1	11.36	12.23	12.49	12.3	12.8	12.24	12.5	13.37	13.63	9.77	10.3	9.68	9.98
59	N07	GC_Nontumor	0.00225595	3.11229e-05	5.50406e-05	3.04822e-07		4.02694e-06	9.14421e-07	3.36	5.19	3.55	3.95	4.75	5.15	7.7	8.6	7.66	8.06	6.46	6.86	2.55	3.5	2.53	2.83	3.68	3.98	13.2	13.9	13.09	13.35	14.22	14.48	10.9	11.55	10.86	11.12	11.99	12.25	12.3	12.8	12.2	12.46	13.33	13.59	9.77	10.3	10.12	10.42
59	N08	GC_Nontumor	0.00243202	5.08393e-05	8.87113e-05					3.36	5.19	3.55	3.95	4.75	5.15	7.7	8.6	7.66	8.06	6.46	6.86	2.55	3.5	2.53	2.83	3.68	3.98	13.2	13.9	13.14	13.4	14.27	14.53	10.9	11.55	11.1	11.36	12.23	12.49	12.3	12.8	12.24	12.5	13.37	13.63	9.77	10.3	9.99	10.29
59	N09	GC_Nontumor	0.00222508	9.84213e-05	4.03298e-05			1.13928e-05		3.36	5.19	3.55	3.95	4.75	5.15	7.7	8.6	7.66	8.06	6.46	6.86	2.55	3.5	2.53	2.83	3.68	3.98	13.2	13.9	13.09	13.35	14.22	14.48	10.9	11.55	10.81	11.07	11.94	12.2	12.3	12.8	12.24	12.5	13.37	13.63	9.77	10.3	9.68	9.98
60	N02	Non-GC	0.00518527	1.15891e-06	0.000284556	5.73849e-07	1.15414e-06	4.76148e-05	5.52222e-06	3.36	5.19	3.81	4.21	5.01	5.41	7.7	8.6	7.97	8.37	6.77	7.17	2.55	3.5	2.74	3.04	3.89	4.19	13.2	13.9	13.61	13.87	14.74	15	10.9	11.55	11.06	11.32	12.19	12.45	12.3	12.8	12.43	12.69	13.56	13.82	9.77	10.3	9.89	10.19
60	N03	Non-GC	0.0059085		0.00034911		2.39858e-06		6.05418e-06	3.36	5.19	3.81	4.21	5.01	5.41	7.7	8.6	7.88	8.28	6.68	7.08	2.55	3.5	2.74	3.04	3.89	4.19	13.2	13.9	13.33	13.59	14.46	14.72	10.9	11.55	11.09	11.35	12.22	12.48	12.3	12.8	12.46	12.72	13.59	13.85	9.77	10.3	9.89	10.19
61	N01	Non-GC	0.00432922	3.86603e-06	0.00021756			2.64657e-05		3.36	5.19	3.81	4.21	5.01	5.41	7.7	8.6	7.97	8.37	6.77	7.17	2.55	3.5	2.74	3.04	3.89	4.19	13.2	13.9	13.17	13.43	14.3	14.56	10.9	11.55	11.11	11.37	12.24	12.5	12.3	12.8	12.46	12.72	13.59	13.85	9.77	10.3	9.64	9.94
61	N02	Non-GC	0.00612661	2.03576e-06	0.000313631		1.51937e-06	4.52978e-05	7.62097e-06	3.36	5.19	3.81	4.21	5.01	5.41	7.7	8.6	7.54	7.94	6.34	6.74	2.55	3.5	2.74	3.04	3.89	4.19	13.2	13.9	13.61	13.87	14.74	15	10.9	11.55	11.12	11.38	12.25	12.51	12.3	12.8	12.4	12.66	13.53	13.79	9.77	10.3	9.92	10.22
61	N03	Non-GC	0.00476086	9.94679e-06	0.000207333				8.74314e-06	3.36	5.19	3.84	4.24	5.04	5.44	7.7	8.6	8.01	8.41	6.81	7.21	2.55	3.5	2.74	3.04	3.89	4.19	13.2	13.9	13.17	13.43	14.3	14.56	10.9	11.55	11.11	11.37	12.24	12.5	12.3	12.8	12.49	12.75	13.62	13.88	9.77	10.3	9.86	10.16
62	N01	Non-GC	0.00584539	1.33998e-06	0.000862389		1.84149e-06	3.08176e-05	1.82449e-06	3.36	5.19	3.9	4.3	5.1	5.5	7.7	8.6	8.04	8.44	6.84	7.24	2.55	3.5	2.8	3.1	3.95	4.25	13.2	13.9	13.7	13.96	14.83	15.09	10.9	11.55	11.34	11.6	12.47	12.73	12.3	12.8	12.49	12.75	13.62	13.88	9.77	10.3	9.95	10.25
62	N02	Non-GC	0.00641648	2.23164e-06	0.000239733			1.69832e-05		3.36	5.19	3.96	4.36	5.16	5.56	7.7	8.6	8.07	8.47	6.87	7.27	2.55	3.5	2.8	3.1	3.95	4.25	13.2	13.9	13.33	13.59	14.46	14.72	10.9	11.55	11.31	11.57	12.44	12.7	12.3	12.8	12.49	12.75	13.62	13.88	9.77	10.3	9.73	10.03
62	N03	Non-GC	0.00633959	1.45532e-06	0.000263097	3.52291e-07	1.15964e-06	3.68575e-05	2.77366e-06	3.36	5.19	3.93	4.33	5.13	5.53	7.7	8.6	7.94	8.34	6.74	7.14	2.55	3.5	2.83	3.13	3.98	4.28	13.2	13.9	13.39	13.65	14.52	14.78	10.9	11.55	11.37	11.63	12.5	12.76	12.3	12.8	12.52	12.78	13.65	13.91	9.77	10.3	9.98	10.28
63	N01	Non-GC	0.00623101		0.000261176			1.7448e-05		3.36	5.19	3.81	4.21	5.01	5.41	7.7	8.6	8.16	8.56	6.96	7.36	2.55	3.5	2.74	3.04	3.89	4.19	13.2	13.9	13.3	13.56	14.43	14.69	10.9	11.55	11.12	11.38	12.25	12.51	12.3	12.8	12.43	12.69	13.56	13.82	9.77	10.3	9.86	10.16
63	N02	Non-GC	0.00613745		0.000367535		1.95731e-06	2.35654e-05		3.36	5.19	3.81	4.21	5.01	5.41	7.7	8.6	8.04	8.44	6.84	7.24	2.55	3.5	2.74	3.04	3.89	4.19	13.2	13.9	13.48	13.74	14.61	14.87	10.9	11.55	11.12	11.38	12.25	12.51	12.3	12.8	12.49	12.75	13.62	13.88	9.77	10.3	9.89	10.19
63	N03	Non-GC	0.0044845	3.49352e-06	0.000239556					3.36	5.19	3.84	4.24	5.04	5.44	7.7	8.6	8.01	8.41	6.81	7.21	2.55	3.5	2.74	3.04	3.89	4.19	13.2	13.9	13.11	13.37	14.24	14.5	10.9	11.55	11.11	11.37	12.24	12.5	12.3	12.8	12.46	12.72	13.59	13.85	9.77	10.3	9.83	10.13
64	N01	Non-GC	0.00445627		0.000176116				6.68307e-06	3.36	5.19	3.81	4.21	5.01	5.41	7.7	8.6	7.69	8.09	6.49	6.89	2.55	3.5	2.74	3.04	3.89	4.19	13.2	13.9	13.64	13.9	14.77	15.03	10.9	11.55	11.15	11.41	12.28	12.54	12.3	12.8	12.49	12.75	13.62	13.88	9.77	10.3	9.89	10.19
64	N02	Non-GC	0.00399073		0.00022526					3.36	5.19	3.81	4.21	5.01	5.41	7.7	8.6	8.28	8.68	7.08	7.48	2.55	3.5	2.74	3.04	3.89	4.19	13.2	13.9	13.27	13.53	14.4	14.66	10.9	11.55	10.84	11.1	11.97	12.23	12.3	12.8	12.43	12.69	13.56	13.82	9.77	10.3	9.87	10.17
64	N03	Non-GC	0.0066046	5.89579e-06	0.000303335			1.68445e-05		3.36	5.19	3.87	4.27	5.07	5.47	7.7	8.6	8.01	8.41	6.81	7.21	2.55	3.5	2.8	3.1	3.95	4.25	13.2	13.9	13.73	13.99	14.86	15.12	10.9	11.55	10.84	11.1	11.97	12.23	12.3	12.8	12.4	12.66	13.53	13.79	9.77	10.3	9.95	10.25
65	N01	Non-GC	0.00485243		0.000214522			3.72243e-05		3.36	5.19	3.96	4.36	5.16	5.56	7.7	8.6	7.91	8.31	6.71	7.11	2.55	3.5	2.86	3.16	4.01	4.31	13.2	13.9	13.64	13.9	14.77	15.03	10.9	11.55	10.87	11.13	12	12.26	12.3	12.8	12.52	12.78	13.65	13.91	9.77	10.3	9.76	10.06
65	N02	Non-GC	0.00551722	1.2631e-06	0.000321569			3.19321e-05		3.36	5.19	4	4.4	5.2	5.6	7.7	8.6	8.28	8.68	7.08	7.48	2.55	3.5	2.8	3.1	3.95	4.25	13.2	13.9	13.39	13.65	14.52	14.78	10.9	11.55	11.28	11.54	12.41	12.67	12.3	12.8	12.52	12.78	13.65	13.91	9.77	10.3	9.67	9.97
65	N03	Non-GC	0.00393685		0.000218805	7.81917e-07				3.36	5.19	3.93	4.33	5.13	5.53	7.7	8.6	8.1	8.5	6.9	7.3	2.55	3.5	2.83	3.13	3.98	4.28	13.2	13.9	13.17	13.43	14.3	14.56	10.9	11.55	10.84	11.1	11.97	12.23	12.3	12.8	12.43	12.69	13.56	13.82	9.77	10.3	9.98	10.28
66	N01	Non-GC	0.00496337		0.000395335	1.39302e-06	1.52183e-06	2.99192e-05		3.36	5.19	3.93	4.33	5.13	5.53	7.7	8.6	7.66	8.06	6.46	6.86	2.55	3.5	2.83	3.13	3.98	4.28	13.2	13.9	13.73	13.99	14.86	15.12	10.9	11.55	11.37	11.63	12.5	12.76	12.3	12.8	12.52	12.78	13.65	13.91	9.77	10.3	10.08	10.38
66	N02	Non-GC	0.00483338		0.000270791	1.58159e-06		2.71682e-05	5.39729e-06	3.36	5.19	4	4.4	5.2	5.6	7.7	8.6	7.79	8.19	6.59	6.99	2.55	3.5	2.83	3.13	3.98	4.28	13.2	13.9	13.73	13.99	14.86	15.12	10.9	11.55	11.4	11.66	12.53	12.79	12.3	12.8	12.58	12.84	13.71	13.97	9.77	10.3	10.01	10.31
66	N03	Non-GC	0.00488493	4.17816e-06	0.000279841			1.42983e-05		3.36	5.19	3.96	4.36	5.16	5.56	7.7	8.6	8.13	8.53	6.93	7.33	2.55	3.5	2.86	3.16	4.01	4.31	13.2	13.9	13.42	13.68	14.55	14.81	10.9	11.55	11.34	11.6	12.47	12.73	12.3	12.8	12.52	12.78	13.65	13.91	9.77	10.3	9.95	10.25
[truncated: 2 more columns]

## Sheet: TableS3
Supplementary Table S3: Numbers of sampling sites
Sample size (n)	Frequency
1	4
2	2
3	12
4	15
5	9
6	5
7	2
8	3
9	2
10	3
14	1
27	1
Total	59

## Sheet: TableS4
Supplementary Table S4: Representative molar ratio of DNA adducts in individuals
Case No.	Classfication of diseases	Age	BMI	Sex	Tabacco smoking	Alcohol consumption	Operative procedure	T category	N category	Pathological stage	Tumor location	Group Status	Smoking Group	Alcohol Group	Smoking/Alcohol Group	C5-methyl-dC	dI	C5-hydoxymethyl-dC	N6-methyl-dA	Etheno-dA	N6-hydroxymethyl-dA	C8-oxo-dG
1	Gastric cancer	62	19.2189	M	Never	Social drinking	Distal	1b	1	1A	L, Less	1	0	1		0.00547	0.00059789	0.000244184	2.08059e-07	4.37867e-07	6.78203e-06	1.20403e-05
2	Gastric cancer	75	20.6646	M	Never	Never	Total	3	0	2A	M, Less	1	0	0	0	0.00584589	1.15194e-06	0.000257601	2.26224e-07	1.1465e-06		9.71945e-06
3	Gastric cancer	70	18.5828	F	Never	Never	Distal	1b	0	1A	L, Gre	1	0	0	0	0.006019	1.15533e-06	0.000198566	2.36155e-06			5.18064e-06
4	Gastric cancer	67	17.4001	M	Former	Heavy	Total	3	3a	3B	M,Post	1	1	1	1	0.00535548	1.39557e-06	0.000186266	1.28226e-06	9.2868e-07		1.5052e-05
5	Gastric cancer	73	23.155	F	Never	Never	Distal	1b	0	1A	L,Gre	1	0	0	0	0.00586373	0.000599875	0.000200238	5.99956e-07	1.56292e-06	6.08108e-06	1.2876e-05
6	Gastric cancer	69	25.9266	F	Never	Never	Distal	4a	3b	3C	M,Less	1	0	0	0	0.00752305	1.52899e-05	0.000273957	7.08474e-07	9.42683e-07		5.66358e-06
7	Gastric cancer	67	26.1794	M	Former	Moderate	Distal	1a	0	1A	M,Less	1	1	1	1	0.00689815	4.55523e-06	0.000225182				5.21753e-06
8	Gastric cancer	65	15.4915	M	Never	Never	Total	3	2	2B	M,Less / U,Post	1	0	0	0	0.00705283	7.46867e-06	0.000306914		1.21842e-06	5.72258e-06	5.3452e-06
9	Gastric cancer	64	24.286	M	Former	Social drinking	Distal	1a	0	1A	L,ant	1	1	1	1	0.00492324	5.24629e-06	0.000150352	6.2935e-07	3.74312e-06	2.41686e-05	2.80662e-06
10	Gastric cancer	72	13.8916	F	Never	Never	Distal	4b	0	2A	LM,Less	1	0	0	0	0.00506956		0.000132098	1.19349e-06	1.5538e-06	1.43825e-05
11	Gastric cancer	77	20.8127	F	Never	Never	Partial	1b	0	1A	U,ant	1	0	0	0	0.00331837	3.53581e-06	0.000292397	2.21438e-06		1.58258e-05	1.00269e-05
12	Gastric cancer	59	16.9505	M	Former	Moderate	Distal	2	0	2B	Stomach , jejunum	1	1	1	1	0.00447048	2.52712e-06	0.00022525	2.00568e-06	6.98731e-07	3.32436e-05	1.85211e-06
13	Gastric cancer	70	22.8499	F	Never	Never	Distal	1a	0	1A	M,Ant	1	0	0	0	0.00390835	2.4023e-06	0.000264858		7.05423e-07	1.71701e-05	3.33419e-06
14	Gastric cancer	59	22.7488	M	Former	Light	Distal	1a	0	1A	M-Less	1	1	1	1	0.00355368	5.95425e-06	0.000222963	2.37709e-06		1.62222e-05	2.98834e-06
15	Gastric cancer	77	17.3611	M	Never	Moderate	Total	4a	3b	3C	M,Less-Post	1	0	1		0.00377949	4.35809e-06	0.000176475	5.96213e-07	1.15894e-06	1.31122e-05	3.72277e-06
16	Gastric cancer	78	17.4702	M	Former	Heavy	Distal	3	0	2A	UE	1	1	1	1	0.00420176	1.73362e-06	0.000391812	6.23988e-06	2.35231e-06	3.00784e-05	3.93676e-06
17	Gastric cancer	73	23.9844	M	Never	Moderate	Distal	1a	0	1A	M,Less	1	0	1		0.00344016	1.85919e-06	0.000335973	1.02399e-06	1.40116e-06	3.07704e-05	3.48065e-06
18	Gastric cancer	62	20.8686	M	Current	Social drinking	Proximal	1b	1	1B	M,Ant	1	1	1	1	0.00400059	4.30368e-06	0.00029107		3.6126e-06	2.82915e-05	6.9759e-06
19	Gastric cancer	63	16.1488	M	Former	Light	Total	4a	3b	3C	MU, Less	1	1	1	1	0.00710084	6.91714e-07	0.000239698	2.51681e-06	9.6769e-07	4.50767e-05	2.04319e-06
20	Gastric cancer	61	20.1739	F	Never	Never	Distal	1a	0	1A	M,Gre	1	0	0	0	0.00846333	8.65205e-07	0.000221189	5.61853e-06		1.87334e-05	4.77826e-06
21	Gastric cancer	68	17.1832	M	Current	Heavy	Distal	3	0	2A	L, Post	1	1	1	1	0.00628941	1.83455e-06	0.000163794			1.70469e-05	2.85806e-06
22	Gastric cancer	58	21.7685	M	Current	Never	Distal	1a	0	1A	L,Ant	1	1	0		0.00554661		0.000370232		1.15671e-06	3.18249e-05	1.44541e-05
23	Gastric cancer	47	26.0714	M	Current	Moderate	Total	1a	0	1A	M,Ant	1	1	1	1	0.00568247		0.000339031	1.67097e-06	4.07981e-06	4.3772e-05	3.80734e-06
24	Gastric cancer	58	28.5024	M	Current	Heavy	Distal	3	1	3B	LD,circ	1	1	1	1	0.00539094	3.67546e-06	0.00031589	2.25716e-06	2.21693e-06
25	Gastric cancer	76	23.634	M	Former	Moderate	Distal	2	2	2B	M,Less-Ant	1	1	1	1	0.00494702	1.73919e-06	0.000295524	2.63717e-06	9.9608e-06	5.4737e-05	2.76077e-06
26	Gastric cancer	70	27.4013	M	Former	Heavy	Total	1b	0	1A	L,Gre	1	1	1	1	0.00403171	1.10983e-05	0.000117678		8.39882e-06	9.92967e-05	4.69839e-06
27	Gastric cancer	79	19.2503	M	Current	Moderate	Distal	1b	0	1A	M,Ant	1	1	1	1	0.00581854		0.000470311		2.14655e-06	2.41715e-05
28	Gastric cancer	70	17.9467	M	Former	Never	Total	4a	2	3A	E=G, Less	1	1	0		0.00294034	7.80004e-07	5.66067e-05	2.19884e-07		5.33963e-06	1.19367e-06
29	Gastric cancer	71	18.8857	M	Former	Social drinking	Total	3	3a	3B	U,Less	1	1	1	1	0.00381969	2.30968e-06	0.000115321		9.86479e-07	2.2323e-05	1.87293e-06
30	Gastric cancer	75	19.4381	M	Former	Never	Total	3	1	2B	L, Less	1	1	0		0.00350502	1.41212e-06	0.000104055	5.72919e-06	1.03915e-06	4.36928e-05	2.20616e-06
31	Gastric cancer	73	21.0772	M	Former	Heavy	Distal	1b	1	1B	L, Less	1	1	1	1	0.00193575	2.83343e-05	0.000138531	4.94435e-06		8.02232e-05
32	Gastric cancer	66	13.0603	M	Former	Light	Partial	3	2	3A	UMD, Post	1	1	1	1	0.00262346	2.47422e-05	7.00234e-05			4.46506e-05
33	Gastric cancer	59	17.8926	M	Former	Social drinking	Distal	1a	0	1A	L, Less	1	1	1	1	0.00226529	7.69566e-06	0.000101093	4.0185e-06
34	Gastric cancer	64	21.3547	M	Current	Moderate	Distal	1b	0	1A	M, Less	1	1	1	1	0.00260961	2.90367e-05	0.000108881	3.99274e-06		7.45751e-05	1.02966e-05
35	Gastric cancer	76	18.7328	M	Former	Never	Distal	1b	1	1B	L, Less	1	1	0		0.00286852		8.67824e-05	4.69866e-07	7.07006e-07	3.46054e-05	1.29971e-06
36	Gastric cancer	72	20.4749	M	Former	Heavy	Distal	1a	0	1A	L, Less	1	1	1	1	0.00199078	1.26546e-05	0.000182936	2.53871e-06		4.38988e-05
37	Gastric cancer	74	18.7705	M	Former	Never	Distal	1b	0	1A	L, Less	1	1	0		0.00321135	1.49336e-06	6.63711e-05	2.5706e-06	6.72103e-07	3.92265e-05	2.20492e-06
38	Gastric cancer	77	14.0898	M	Former	Heavy	Distal	4a	0	2B	LD, Circ	1	1	1	1	0.00223516	1.54781e-05	0.000144611			6.9578e-05
39	Gastric cancer	68	18.9674	M	Former	Light	Distal	3	3a	3B	L, Circ	1	1	1	1	0.00300351	4.96082e-06	0.000110071	3.67456e-06	3.04282e-06	8.30874e-05
40	Gastric cancer	56	20.2012	M	Former	Social drinking	Total	4a	3a	3C	UME, Less	1	1	1	1	0.00376966	6.16749e-06	0.00010309	5.74583e-06	8.82874e-07	2.1055e-05	5.08733e-06
41	Gastric cancer	79	22.8543	M	Never	Never	Distal	1b	0	1A	ML, Less	1	0	0	0	0.00333651	5.61764e-06	0.000111741	2.14291e-06	7.7475e-07	3.27545e-05	6.25841e-06
42	Gastric cancer	56	16.53	M	Current	Social drinking	Proximal	3	2	3B	EG junction	1	1	1	1	0.00244761	1.70431e-05	0.000132558			6.63499e-05
43	Gastric cancer	72	13.178	M	Former	Social drinking	Total	3	2	3A	L,Less	1	1	1	1	0.0023076	8.12783e-06	0.000142895				1.4562e-05
44	Gastric cancer	65	22.7229	M	Current	Heavy	Distal	1a	0	1A	L, Ant	1	1	1	1	0.00201567	5.93621e-07	4.26506e-05	5.96652e-07		6.63017e-06
45	Gastric cancer	53	22.6245	M	Current	Heavy	Distal	1b	1	1B	M, Gre	1	1	1	1	0.00210176	1.06615e-05	2.32858e-05			8.33829e-06	1.21202e-06
46	Gastric cancer	68	28.9993	F	Current	Never	Total	3	3a	3B	UM, Less	1	1	0		0.00174666	1.6554e-06	2.62878e-05	4.20546e-07		8.76752e-06
47	Gastric cancer	57	19.6984	M	Former	Social drinking	Distal	3	1	2B	M, Ant	1	1	1	1	0.00280262	1.72566e-06	3.19791e-05	6.09026e-07		6.13357e-06
48	Gastric cancer	67	18.2266	F	Never	Never	Distal	4a	3b	3C	L, Circ	1	0	0	0	0.00204641	3.84678e-07	2.65349e-05	2.86471e-06		8.59976e-06	1.36638e-06
49	Gastric cancer	67	25.6522	F	Never	Never	Total	2	0	1B	M, Ant	1	0	0	0	0.00327552	3.32653e-05	8.54726e-05	4.20862e-06	6.71205e-07	3.51095e-05	1.58059e-06
50	Gastric cancer	82	20.9728	F	Never	Never	Distal	1b	0	1A	M, Ant	1	0	0	0	0.00297436	2.65615e-06	3.61142e-05				1.49243e-06
51	Gastric cancer	64	21.5039	M	Current	Social drinking	Total	3	0	2A	M, Less-post	1	1	1	1	0.00228158		2.52078e-05	5.42306e-07		9.30815e-06	1.11064e-06
52	Gastric cancer	60	17.9111	F	Never	Never	Distal	3	0	2A	M, Less	1	0	0	0	0.00354879	5.35863e-06	0.00012235	9.39494e-06	2.32874e-07	5.89076e-05	4.01044e-06
53	Gastric cancer	70	12.7358	M	Former	Moderate	Distal	4a	3a	3B	LMU, Less	1	1	1	1	0.00309979	7.03311e-06	0.000172491	2.93756e-06		4.10846e-05	2.52231e-06
54	Gastric cancer	74	15.8907	M	Never	Never	Distal	1a	3a	2B	M, Post	1	0	0	0	0.00368808	3.01161e-06	0.000124645	1.0257e-06	2.26687e-07	6.13422e-05	1.05961e-06
55	Gastric cancer	63	25.2493	M	Never	Never	Distal	2	1	2A	L, circ	1	0	0	0	0.00341996	1.61094e-06	6.45198e-05	8.10302e-07	2.56377e-07	4.6825e-05	8.78948e-07
56	Gastric cancer	66	25.688	M	Current	Never	Distal	3	2	3A	M, Gre	1	1	0		0.00247428		3.41001e-05			9.77269e-06	9.23828e-07
57	Gastric cancer	77	17.6471	M	Never	Never	Distal	3	2	3A	M, Post	1	0	0	0	0.00192956	5.09562e-07	2.95603e-05	5.02556e-07		8.08865e-06	1.4134e-06
58	Gastric cancer	78	17.9577	M	Former	Social drinking	Distal	4a	3a	3B	L, Circ	1	1	1	1	0.00232232	8.17573e-07	3.14139e-05	4.20062e-07		9.3385e-06	1.06844e-06
59	Gastric cancer	72	18.41	F	Current	Never	Total	3	1	2B	U, Post	1	1	0		0.00244052	4.53524e-05	4.37811e-05	3.14973e-07		7.67716e-06	9.12575e-07
1	Gastric cancer	-	-	-	-	-	-	-	-	-		2	-	-	-	0.00258603	0.00184529	5.63468e-05
2	Gastric cancer	-	-	-	-	-	-	-	-	-		2	-	-	-	0.00575881		8.83725e-05				6.98472e-06
4	Gastric cancer	-	-	-	-	-	-	-	-	-		2	-	-	-	0.00329226	3.19442e-06	5.67423e-05				1.80348e-05
5	Gastric cancer	-	-	-	-	-	-	-	-	-		2	-	-	-	0.00560929	0.00076627	0.000218004		5.76123e-07		1.57449e-05
7	Gastric cancer	-	-	-	-	-	-	-	-	-		2	-	-	-	0.00638214	1.06074e-06	0.000198464				8.66569e-06
8	Gastric cancer	-	-	-	-	-	-	-	-	-		2	-	-	-	0.00629091		9.63783e-05				5.20133e-06
9	Gastric cancer	-	-	-	-	-	-	-	-	-		2	-	-	-	0.00486417	1.76715e-06	0.000122129	6.04655e-07
10	Gastric cancer	-	-	-	-	-	-	-	-	-		2	-	-	-	0.00395475		2.72877e-05
19	Gastric cancer	-	-	-	-	-	-	-	-	-		2	-	-	-	0.00777599		0.000308795			6.30237e-05	5.36922e-06
21	Gastric cancer	-	-	-	-	-	-	-	-	-		2	-	-	-	0.00558578		7.00931e-05
28	Gastric cancer	-	-	-	-	-	-	-	-	-		2	-	-	-	0.00226567		5.09019e-05	1.33967e-06
29	Gastric cancer	-	-	-	-	-	-	-	-	-		2	-	-	-	0.00252535	2.65762e-05	5.4189e-05			2.07375e-05	1.94811e-06
36	Gastric cancer	-	-	-	-	-	-	-	-	-		2	-	-	-	0.00139312	2.24862e-05	8.717e-05	2.08185e-06			1.50309e-05
38	Gastric cancer	-	-	-	-	-	-	-	-	-		2	-	-	-	0.00141875	1.54093e-05	5.42315e-05			8.44889e-05
60	Liver cancer	75	21.4305	M	Former	Never	-	-	-	-		0	-	-	-	0.00554688	1.15891e-06	0.000316833	5.73849e-07	1.77636e-06	4.76148e-05	5.7882e-06
61	Lung cancer	56	19.0117	M	Current	Heavy	-	-	-	-		0	-	-	-	0.00476086	3.86603e-06	0.00021756		1.51937e-06	3.58817e-05	8.18205e-06
62	Interstitial pneumonia	79	19.647	M	Current	Never	-	-	-	-		0	-	-	-	0.00633959	1.45532e-06	0.000263097	3.52291e-07	1.50057e-06	3.08176e-05	2.29907e-06
63	Intestinal hemorrhage	69	18.4816	F	Current	Never	-	-	-	-		0	-	-	-	0.00613745	3.49352e-06	0.000261176		1.95731e-06	2.05067e-05
64	Interstitial pneumonia	78	16.4868	M	Former	Never	-	-	-	-		0	-	-	-	0.00445627	5.89579e-06	0.00022526			1.68445e-05	6.68307e-06
65	Interstitial pneumonia	79	16.2684	M	Never	Never	-	-	-	-		0	-	-	-	0.00485243	1.2631e-06	0.000218805	7.81917e-07		3.45782e-05
66	Urethral cancer	68	20.1149	M	Current	Heavy	-	-	-	-		0	-	-	-	0.00488493	4.17816e-06	0.000279841	1.4873e-06	1.52183e-06	2.71682e-05	5.39729e-06

## Sheet: TableS5
Supplementary Table S5: Interindividual variance of DNA adducts
	p-value
C5-methyl-dC	0
dI	0
C5-hydoxymethyl-dC	0
N6-methyl-dA	0
Etheno-dA	0.002
N6-hydroxymethyl-dA	0
C8-oxo-dG	0

## Sheet: TableS6
Supplementary Table S6: Normality test of the distribution of DNA adducts among individuals
	df	p-value
C5-methyl-dC	59	0.000854693
dI	52	6.99078e-15
C5-hydoxymethyl-dC	59	0.00720435
N6-methyl-dA	43	5.51698e-05
Etheno-dA	32	1.78858e-07
N6-hydroxymethyl-dA	50	0.000229208
C8-oxo-dG	46	2.36029e-06

## Sheet: TableS7
Supplementary Table S7: Accumulation of DNA adducts in tumor or nontumor sites of gastric mucosae
	Kruskal-Wallis test, p-value	Bonferroni-corrected Mann-Whitnery U test, p-value
		Non-GC - GC_Nontumor	GC_Nontumor - GC_Tumor	Non-GC - GC_Tumor
C5-methyl-dC	0.0906472	-	-	-
dI	0.134831	-	-	-
C5-hydoxymethyl-dC	0.00538887	0.0524194	0.202094	0.00375133
N6-methyl-dA	0.312968	-	-	-
Etheno-dA	0.184295	-	-	-
N6-hydroxymethyl-dA	0.281433	-	-	-
C8-oxo-dG	0.0107606	0.403903	0.0166205	1

## Sheet: TableS8
Supplementary Table S8: Comparison of DNA adducts between sexes and among environmental exposure groups
	Sex	Smoking	Alcohol	Both (smoking and alcohol)
C5-methyl-dC	0.498626	0.0546639	0.645388	0.184922
dI	0.862063	0.61456	0.110821	0.272254
C5-hydoxymethyl-dC	0.674031	0.353022	0.182034	0.905621
N6-methyl-dA	0.69	0.441275	0.380719	0.44
Etheno-dA	0.24	0.02	0.01	0.004
N6-hydroxymethyl-dA	0.07	0.139781	0.100739	0.11
C8-oxo-dG	0.72	0.320828	0.328258	0.89

## Sheet: TableS9
Supplementary Table S9: Correlation analysis of age, BMI and 7 DNA adduct accumulations
		Age	BMI	C5-methyl-dC	dI	C5-hydoxymethyl-dC	N6-methyl-dA	Etheno-dA	N6-hydroxymethyl-dA	C8-oxo-dG
Age	Spearman's rho		-0.163217	-0.101283	-0.157947	-0.00225268	-0.184925	0.0880573	0.0455737	-0.118272
	p-value		0.216766	0.445291	0.263431	0.98649	0.235159	0.631767	0.753318	0.433722
	N		59	59	52	59	43	32	50	46
BMI	Spearman's rho	-0.163217		0.0913501	0.0742764	0.0632963	-0.0712776	0.316349	-0.0227131	0.0696269
	p-value	0.216766		0.491389	0.600753	0.633886	0.649682	0.0777386	0.875589	0.645663
	N	59		59	52	59	43	32	50	46
C5-methyl-dC	Spearman's rho	-0.101283	0.0913501		-0.0934005	0.725132	0.0685593	0.348607	0.0244418	0.539315
	p-value	0.445291	0.491389		0.510159	8.31315e-11	0.662227	0.0505367	0.866203	0.000109988
	N	59	59		52	59	43	32	50	46
dI	Spearman's rho	-0.157947	0.0742764	-0.0934005		0.10911	0.163158	0.0189255	0.224706	0.343554
	p-value	0.263431	0.600753	0.510159		0.441314	0.320983	0.925352	0.147429	0.0278629
	N	52	52	52		52	39	27	43	41
C5-hydoxymethyl-dC	Spearman's rho	-0.00225268	0.0632963	0.725132	0.10911		0.209906	0.497434	0.230828	0.659204
	p-value	0.98649	0.633886	8.31315e-11	0.441314		0.176697	0.00377148	0.106792	6.30726e-07
	N	59	59	59	52		43	32	50	46
N6-methyl-dA	Spearman's rho	-0.184925	-0.0712776	0.0685593	0.163158	0.209906		0.0169231	0.637032	0.182582
	p-value	0.235159	0.649682	0.662227	0.320983	0.176697		0.936008	2.24144e-05	0.301358
	N	43	43	43	39	43		25	37	34
Etheno-dA	Spearman's rho	0.0880573	0.316349	0.348607	0.0189255	0.497434	0.0169231		-0.0344828	0.338259
	p-value	0.631767	0.0777386	0.0505367	0.925352	0.00377148	0.936008		0.86171	0.0783037
	N	32	32	32	27	32	25		28	28
N6-hydroxymethyl-dA	Spearman's rho	0.0455737	-0.0227131	0.0244418	0.224706	0.230828	0.637032	-0.0344828		0.0730769
	p-value	0.753318	0.875589	0.866203	0.147429	0.106792	2.24144e-05	0.86171		0.65841
	N	50	50	50	43	50	37	28		39
C8-oxo-dG	Spearman's rho	-0.118272	0.0696269	0.539315	0.343554	0.659204	0.182582	0.338259	0.0730769
	p-value	0.433722	0.645663	0.000109988	0.0278629	6.30726e-07	0.301358	0.0783037	0.65841
	N	46	46	46	41	46	34	28	39
